# Supplementary material for: Occurrence rate of ultra-low frequency waves in the foreshock of Mercury increases with heliocentric distance
Source: Nat Commun. 2021 Nov 19;12:6748. doi: 10.1038/s41467-021-26344-2 (PMC8604978; doi:10.1038/s41467-021-26344-2)
Supplement: Supplementary file 2 — Source data [file 41467_2021_26344_MOESM2_ESM.xlsx]

## Sheet: Figure2
Analyzed events (grey dots)					Analyzed events with waves (pink dots)
Mercury's Heliocentric Distance (AU)	DIST (RM)	THETA BN (deg)	Z0 (RM)		Mercury's Heliocentric Distance (AU)	DIST (RM)	THETA BN (deg)	Z0 (RM)			DIST (RM)						THETA BN (deg)						Z0 (RM)
0.325023	3.48239	75.0314	2.11382		0.327849	1.871	31.9387	1.82034			Percentiles (black bars)			Percentiles (red bars)			Percentiles (black bars)			Percentiles (red bars)			Percentiles (black bars)			Percentiles (red bars)
0.326354	9.12809	67.6414	-6.2402		0.32911	5.48669	54.7902	0.338141		Mercury's Heliocentric Distance (AU)	10th	50th	90th	10th	50th	90th	10th	50th	90th	10th	50th	90th	10th	50th	90th	10th	50th	90th
0.326356	8.898	66.3321	-6.18964		0.329118	5.34923	53.9701	2.60909		0.316343	1.25098	2.33487	4.2437	0.938119	1.86112	3.10537	26.0531	49.5306	68.7881	19.3587	37.7014	54.2767	-4.16561	-0.119479	4.07466	-3.40864	-0.186326	2.65067
0.326358	7.91592	63.57	-5.98361		0.329128	5.23291	53.3203	1.3149		0.334032	1.20377	2.39114	4.73149	1.00441	1.9323	3.55805	25.7992	49.2455	69.0749	20.6287	40.7884	54.4308	-4.02852	0.197994	4.17004	-3.38976	-0.404277	3.16371
0.326359	7.62878	62.6107	-6.05774		0.329129	5.20197	53.0573	0.8099		0.351721	1.15334	2.27759	4.44051	0.932955	1.96481	3.07884	26.0708	49.618	69.7052	18.6871	36.2659	55.0245	-3.67804	0.631505	4.38931	-2.61566	0.330062	3.54384
0.32636	8.29878	64.7552	-6.20063		0.329131	5.20075	53.1201	0.425763		0.369409	1.10445	2.26211	4.90546	0.902639	1.72433	3.38763	23.6155	47.7349	68.8756	15.3479	34.0336	52.1817	-4.00416	-0.10215	3.94891	-2.68213	-0.0218137	2.54744
0.326362	9.20916	67.698	-6.28305		0.329133	5.26752	54.0107	-0.822102		0.387098	1.15643	2.34066	5.02964	0.940797	1.76088	4.83108	26.3649	50.9837	71.0704	22.0652	39.9561	57.7702	-4.2588	-0.384838	4.12724	-3.42249	-0.165613	2.82869
0.326364	10.7117	70.8092	-6.47704		0.329135	5.30602	54.4905	-1.59624		0.404787	1.14928	2.24035	4.94697	1.0026	2.01126	5.09821	24.3629	48.9871	70.4777	19.5837	39.437	53.6144	-4.26298	-0.444407	3.88371	-3.30939	-0.266077	2.66134
0.326378	9.73895	69.2569	-6.61559		0.329136	5.37002	55.197	-2.34832		0.422475	1.1563	2.19379	4.52676	0.937545	1.74431	3.15633	24.287	50.2393	71.0072	19.5028	40.6893	55.5669	-4.54812	-0.453551	4.2149	-3.61382	-0.156633	3.15063
0.326393	9.28191	65.7498	-5.51649		0.329137	5.40819	55.6923	-3.05985		0.440164	1.10553	2.06225	4.29275	0.944548	1.72606	3.05716	23.3819	48.6631	70.3652	24.1545	39.4527	55.0025	-4.34423	-0.0165431	4.44684	-3.31794	-0.33921	3.70779
0.326394	8.80609	64.319	-5.55145		0.329139	5.43813	56.1111	-3.59437		0.457853	1.12789	1.98314	4.47612	1.01948	1.58792	2.80797	25.9885	51.6081	71.594	27.5162	43.3894	56.9636	-4.81289	-0.691431	4.45307	-3.68397	-0.215907	3.94701
0.326395	8.66778	63.6485	-5.54878		0.32914	5.46262	56.5115	-4.34591
0.326396	8.55758	63.0918	-5.51646		0.329141	5.45427	56.5347	-4.5462						10th	50th	90th				10th	50th	90th				10th	50th	90th
0.326398	8.31954	62.1147	-4.60832		0.329143	5.47543	56.8318	-4.85763		Global percentiles (red dashed lines)				0.975348	1.76196	3.31479				21.7522	40.3398	55.6513				-3.40051	-0.183235	3.37249
0.326399	8.56124	63.2579	-4.66038		0.329149	5.67564	58.8866	-4.85422
0.3264	8.55279	62.8659	-4.42441		0.329166	5.46106	58.0507	-4.74301
0.326402	8.81757	64.4711	-3.99055		0.329167	5.50364	58.5055	-4.54878
0.326403	9.08629	65.4407	-3.76969		0.329175	5.68884	60.5813	-4.23671
0.326404	8.96081	65.1219	-3.80665		0.329177	5.70597	60.807	-4.09125
0.326405	8.99648	65.4581	-4.01101		0.329178	5.74146	61.1551	-3.94882
0.326407	8.53325	63.4736	-3.13366		0.329182	5.76142	61.5448	-3.51317
0.326408	8.70896	64.2629	-2.08544		0.329183	5.76964	61.7069	-3.30119
0.326409	8.7289	64.3852	-0.576986		0.329185	5.7393	61.5558	-3.43383
0.326411	8.97521	66.0806	0.568969		0.329187	5.68824	61.3273	-3.21519
0.326412	8.73371	65.1361	0.944782		0.329189	5.62952	60.9585	-3.05021
0.326413	8.98157	65.9276	1.88486		0.329205	5.39306	60.1267	-3.69046
0.326415	8.77919	65.0193	2.10692		0.329217	5.09242	58.3388	-3.44986
0.326416	8.63866	64.4208	3.35776		0.32923	5.00638	58.4914	-3.88203
0.326417	8.51985	63.8265	3.32074		0.329232	5.02565	58.8848	-3.25337
0.326418	7.9357	59.6039	2.7147		0.329234	5.04637	59.1905	-2.7662
0.32642	7.49116	55.8562	1.92945		0.329235	5.0565	59.3916	-2.35564
0.326421	7.12854	52.3498	1.49373		0.329236	5.08965	59.7976	-1.97566
0.326422	6.60872	48.1703	0.625379		0.329238	5.11702	60.1667	-1.61053
0.326424	5.8653	43.525	0.669865		0.32924	5.16957	60.8174	-0.995958
0.326425	5.63245	41.3461	1.42093		0.329263	4.28519	53.192	1.64466
0.326426	5.32283	37.7753	0.610983		0.329265	4.2025	52.3228	1.20752
0.326427	5.17276	35.6616	0.351887		0.329266	4.12789	51.504	1.43692
0.326429	5.20941	36.4427	0.0866316		0.329268	4.09701	51.248	1.49888
0.32643	5.55538	39.4755	-0.782307		0.329269	4.0697	51.0284	1.74624
0.326431	5.86001	42.5448	-1.64174		0.32927	4.07355	51.2367	1.82432
0.326433	6.08812	44.9454	-2.24117		0.329548	0.989232	52.158	-0.855008
0.326434	6.11974	46.0844	-2.7144		0.32955	0.963858	51.953	-0.894513
0.326435	6.09346	46.7298	-3.21232		0.329551	0.945195	52.1255	-1.05098
0.326436	6.21676	47.4276	-3.73451		0.329554	0.902348	52.2891	-1.18513
0.326438	6.23535	47.819	-4.03185		0.334199	2.3166	29.337	-0.65701
0.326439	6.2475	48.0653	-4.1819		0.334224	2.02561	24.2043	0.572859
0.32644	5.76535	45.221	-3.90884		0.334226	1.988	23.2284	0.480925
0.326442	5.59707	43.6394	-3.70699		0.334251	1.82269	26.3332	-0.836814
0.326443	5.46171	41.9105	-3.4542		0.334253	1.80615	26.0687	-0.866223
0.326444	5.48498	42.4877	-3.63891		0.334254	1.78772	25.4742	-0.749677
0.326446	5.39487	41.3578	-3.50928		0.337614	3.95512	61.062	5.57673
0.326447	5.40864	42.127	-3.59892		0.337616	3.95329	60.8796	5.60321
0.326448	5.51857	43.7215	-3.73656		0.337617	3.94792	60.6667	5.62356
0.326449	5.63055	45.3396	-3.93552		0.340521	4.0709	30.5565	1.99202
0.326451	5.67531	46.2652	-4.04356		0.340546	3.98417	25.0211	-1.35259
0.326452	5.79603	48.0678	-4.26513		0.340547	3.95102	23.4963	-1.28734
0.326453	5.83895	49.0904	-4.42213		0.34071	4.85702	29.5786	-2.38482
0.326455	5.76118	47.696	-4.27539		0.349889	5.67356	59.8657	-2.9829
0.326456	5.7408	47.4466	-4.27319		0.349917	4.22029	42.4132	0.202062
0.326457	5.67034	46.1434	-4.14985		0.349919	4.25562	43.4064	-0.362644
0.326458	5.51498	43.501	-3.8113		0.350319	0.9651	29.0347	-1.49003
0.32646	5.3438	40.8581	-3.46117		0.35032	0.949889	29.321	-1.50274
0.326461	5.19966	38.5389	-3.18282		0.350329	0.84748	23.8284	-1.12346
0.326462	5.11177	37.1136	-3.02506		0.35033	0.823301	22.3549	-0.874642
0.326464	5.11715	37.4883	-3.06737		0.350335	0.744345	15.381	-0.453649
0.326465	5.17077	38.8263	-3.21394		0.350352	0.560551	13.6561	-0.0718504
0.326466	5.23245	40.324	-3.38183		0.358861	0.958795	14.844	-0.570323
0.326467	5.31065	42.0354	-3.5699		0.358863	0.932841	12.9346	-0.550213
0.326469	5.35683	43.2589	-3.77126		0.358864	0.908193	10.5117	-0.419559
0.32647	5.40096	44.651	-3.9558		0.358866	0.889563	10.1788	-0.25217
0.326471	5.46292	46.0801	-4.11219		0.358869	0.8628	9.27919	-0.113294
0.326473	5.55056	47.6729	-4.27544		0.361474	3.21384	32.5159	-1.06776
0.326474	5.60714	48.4338	-4.35722		0.361536	3.44014	51.425	-0.460243
0.326475	5.67098	49.3764	-4.45036		0.361537	3.41292	51.1299	-0.498975
0.326476	5.75888	50.5618	-4.5579		0.361539	3.41773	51.4986	-0.483324
0.326478	5.83126	51.5605	-4.64485		0.361542	3.4823	53.4167	-0.599748
0.326479	5.93243	52.9576	-4.76909		0.361597	2.53525	38.574	-2.1156
0.32648	6.0215	54.0818	-4.88618		0.361599	2.52594	38.7562	-2.1065
0.326482	6.07093	54.6608	-4.94339		0.3616	2.50803	38.5602	-2.10101
0.326483	6.10922	55.1681	-4.98261		0.361605	2.3974	34.7501	-1.93218
0.326484	6.18303	56.1142	-5.06579		0.361612	2.34877	34.7334	-1.78124
0.326486	6.26564	57.0822	-5.14029		0.361616	2.33556	35.6629	-1.65306
0.326487	6.31488	57.5927	-5.18231		0.361617	2.32502	35.8199	-1.67857
0.326488	6.33904	57.8663	-5.20247		0.361621	2.27867	34.2638	-1.62181
0.326489	6.32813	57.6667	-5.19878		0.361623	2.22974	32.0252	-1.51934
0.326491	6.26751	57.0276	-5.12802		0.361624	2.1863	29.9529	-1.27305
0.326492	6.19552	56.2135	-5.03679		0.361626	2.14063	28.2061	-1.31036
0.326493	6.13832	55.676	-4.97049		0.361628	2.10218	26.1316	-1.2069
0.326495	6.07049	54.9944	-4.89517		0.361629	2.06891	24.7771	-1.09005
0.326496	5.95655	53.8106	-4.78057		0.361631	2.04	23.3379	-0.968128
0.326497	5.8399	52.6536	-4.66108		0.361636	1.99567	22.2682	-0.68941
0.326498	5.78222	52.0689	-4.59757		0.361638	1.98777	22.6336	-0.594006
0.3265	5.741	51.7046	-4.54874		0.361653	1.90374	25.882	-0.440352
0.326501	5.78249	52.2448	-4.59979		0.361655	1.88099	25.0633	-0.637344
0.326502	5.83072	52.8855	-4.66235		0.361657	1.85758	24.0824	-0.662684
0.326504	5.85142	53.1131	-4.68833		0.361658	1.83706	23.342	-0.493512
0.326505	5.8924	53.5164	-4.73999		0.36166	1.82696	23.5969	-0.686017
0.326506	5.941	53.984	-4.80257		0.361662	1.80537	23.2743	-0.727205
0.326508	6.04744	54.8962	-4.91556		0.361663	1.78877	22.8542	-0.721978
0.326509	6.17783	55.964	-5.04365		0.361665	1.76906	21.5267	-0.711328
0.32651	6.29737	56.9629	-5.16522		0.361667	1.73982	19.2447	-0.644161
0.326511	6.35427	57.3574	-5.22459		0.361669	1.72403	18.8121	-0.63426
0.326513	6.44253	58.0165	-5.31949		0.36167	1.69988	16.9947	-0.614681
0.326514	6.55305	58.9238	-5.42589		0.361672	1.67284	14.8803	-0.453703
0.326515	6.67097	59.8422	-5.5279		0.361674	1.65083	13.0129	-0.47968
0.326517	6.75697	60.5508	-5.60813		0.361675	1.62669	10.8817	-0.389013
0.326518	6.78205	60.7505	-5.6384		0.361677	1.60081	8.41802	-0.265039
0.326519	6.75726	60.5565	-5.62221		0.361684	1.55957	10.6101	-0.512107
0.32652	6.70252	60.1917	-5.57237		0.361687	1.53993	13.0813	-0.625516
0.326522	6.7509	60.7714	-5.60317		0.361689	1.5331	14.6983	-0.746792
0.326523	6.76312	60.884	-5.60985		0.361691	1.51976	15.0125	-0.773011
0.326524	6.74352	60.8016	-5.58963		0.361701	1.43032	14.11	-0.549946
0.326526	6.65767	60.1595	-5.52631		0.361703	1.42003	14.3467	-0.584862
0.326527	6.65341	60.1523	-5.52321		0.361704	1.41387	15.9146	-0.667511
0.326528	6.69353	60.6391	-5.53865		0.361706	1.40739	17.5569	-0.776464
0.326529	6.75387	61.3601	-5.55439		0.361708	1.39181	17.6396	-0.757988
0.326531	6.78893	61.6715	-5.57695		0.361709	1.38474	18.9909	-0.561591
0.326532	6.83806	62.1016	-5.60159		0.361711	1.37176	19.5009	-0.591464
0.326533	6.81636	61.9609	-5.5803		0.361713	1.35674	19.3919	-0.530661
0.326535	6.88336	62.4179	-5.61455		0.361715	1.33835	18.6208	-0.427756
0.326536	6.91532	62.8966	-5.6432		0.361716	1.32076	17.5001	-0.313234
0.326537	6.89041	62.7688	-5.63282		0.361718	1.30206	16.3034	-0.106862
0.326539	6.86477	62.6635	-5.61411		0.36172	1.28174	15.6025	-0.0315601
0.32654	6.91166	62.8964	-5.6487		0.361723	1.25397	16.0174	-0.354747
0.326541	6.92944	62.9712	-5.66745		0.361735	1.14756	15.318	-0.25504
0.326542	6.93148	62.8753	-5.67375		0.361738	1.11099	14.145	0.00891233
0.326544	7.10755	64.0388	-5.76803		0.361744	1.07434	16.098	0.243058
0.326545	7.20647	64.6141	-5.80881		0.361745	1.05287	14.8891	0.540808
0.326546	7.28297	65.0363	-5.85048		0.362524	2.58655	55.7726	-3.9516
0.326548	7.47491	66.1607	-5.94196		0.362895	5.06043	50.2611	2.86988
0.326549	7.71205	67.3465	-6.04014		0.362897	5.04846	49.8953	2.71022
0.32655	7.87973	68.4581	-6.08338		0.362898	5.14086	50.6212	2.92472
0.326551	7.99159	69.2602	-6.12087		0.36318	6.25325	50.6269	-0.702146
0.326553	7.86462	68.4253	-6.05029		0.363182	6.16754	49.9147	-0.579991
0.326629	6.66128	63.6777	-5.34593		0.363184	6.14556	49.7152	-0.595575
0.32663	6.54521	62.9283	-5.3018		0.363185	6.20639	50.246	-1.12891
0.326632	6.58623	63.3733	-5.3118		0.363187	6.21278	50.2961	-1.66538
0.326633	6.69547	64.4747	-5.35938		0.363189	6.22306	50.3685	-1.93269
0.326634	6.81027	65.626	-5.42528		0.36319	6.20345	50.0737	-2.12311
0.326636	6.84324	65.9503	-5.43704		0.363192	6.18263	49.7546	-1.86753
0.326637	6.83924	65.9828	-5.43351		0.363194	6.13533	49.2108	-1.47253
0.326638	6.84915	66.1611	-5.43667		0.363196	6.04527	48.3351	-1.1787
0.32664	6.84676	66.2072	-5.43382		0.363197	5.91011	46.9366	-1.18089
0.326641	6.85403	66.2377	-5.44028		0.363201	5.87669	46.6911	-1.56777
0.326642	6.84107	66.1066	-5.44045		0.363394	7.69254	58.9172	3.94623
0.326643	6.78091	65.5599	-5.42233		0.363611	9.01157	65.4066	2.03169
0.326645	6.76236	65.4164	-5.41054		0.363613	8.93523	65.1046	1.5435
0.326646	6.7459	65.2384	-5.40326		0.363625	8.37696	62.5307	3.60025
0.326647	6.81406	65.7794	-5.43456		0.363628	8.11568	61.3775	5.33482
0.326649	6.88274	66.2456	-5.46136		0.363637	7.54161	58.4442	5.54341
0.32665	7.14043	67.5939	-5.53536		0.364035	8.19783	68.1072	3.16813
0.326651	7.30706	68.4887	-5.59775		0.365351	2.62898	69.1187	-1.79448
0.326652	7.252	67.599	-5.53576		0.365355	2.30571	62.5338	-0.00068408
0.326654	7.36127	68.4385	-5.58306		0.365356	1.97176	58.3206	0.449456
0.326656	7.85613	71.1828	-5.73861		0.365542	4.51078	64.218	5.32898
0.326658	7.78274	70.9974	-5.75067		0.367176	4.56013	50.036	3.19062
0.326659	7.41004	67.293	-5.47743		0.375331	9.24334	66.4234	0.232754
0.32666	7.10422	65.126	-5.30479		0.375333	8.98662	65.3176	0.0522373
0.326662	7.05777	64.619	-5.22341		0.375335	8.65469	63.8363	-0.667217
0.326664	6.61342	62.2732	-5.09049		0.375343	10.1091	67.9655	-2.18436
0.326665	6.49568	61.6399	-5.04931		0.37535	9.58908	63.1115	-2.01073
0.326667	6.25388	60.3665	-4.96799		0.375378	16.5774	77.7068	4.51843
0.326668	6.28804	60.7886	-5.0062		0.383908	17.9504	82.6672	-5.04677
0.326669	6.53269	63.7518	-5.26251		0.38999	4.9969	30.9118	-1.59071
0.326671	6.47354	63.376	-5.24807		0.389992	5.01666	31.5749	-1.42967
0.326672	6.57693	64.0954	-5.30741		0.389994	5.0144	31.6376	-1.2633
0.326673	6.86417	66.1628	-5.46323		0.389995	5.01239	31.5184	-1.15177
0.326675	6.95474	66.8487	-5.49076		0.389997	4.97394	29.6804	-0.943421
0.326676	7.00738	67.1833	-5.51011		0.389999	4.90796	27.1143	-0.537598
0.326677	7.06272	67.6393	-5.54343		0.39	4.84342	24.6874	-0.0891211
0.326678	7.18499	68.5778	-5.60138		0.390002	4.74957	22.1857	0.308865
0.32668	7.26392	69.0113	-5.63911		0.390004	4.7447	22.1947	0.596172
0.326681	7.33052	69.2528	-5.68856		0.390005	4.83181	24.4692	0.316167
0.326682	7.20606	68.3907	-5.65155		0.39003	5.00794	31.8932	-1.06579
0.326684	7.04173	67.2031	-5.59924		0.390037	4.96495	31.6631	-1.11711
0.326685	6.86311	65.6419	-5.52194		0.39004	4.99265	33.2487	-1.31218
0.326686	6.78129	65.0296	-5.49253		0.390044	4.91869	30.7998	-0.80498
0.326687	6.6738	64.2759	-5.44059		0.390045	4.86788	29.5214	-0.703577
0.326689	6.54418	63.3482	-5.37617		0.390049	4.86667	29.5426	-0.506259
0.32669	6.41143	62.44	-5.31137		0.39005	4.8956	30.3428	-0.495923
0.326691	6.29441	61.734	-5.24284		0.390052	5.00026	32.9195	-0.798861
0.326693	6.22605	61.1468	-5.19552		0.390054	5.06059	34.7276	-1.11307
0.326694	6.20711	61.1001	-5.17974		0.39527	7.14794	54.7923	-1.74532
0.326695	6.21175	61.2195	-5.18336		0.395272	7.08726	54.3425	-2.2725
0.326697	6.19036	61.1038	-5.16743		0.395273	6.99939	53.6766	-2.53177
0.326698	6.25757	61.7396	-5.20299		0.395275	6.96208	53.4105	-2.65894
0.326699	6.23473	61.4558	-5.19888		0.395277	6.8126	52.1329	-2.87053
0.3267	6.22784	61.3304	-5.20448		0.395354	6.76724	51.7822	0.806887
0.326702	6.23347	61.3835	-5.21097		0.39536	6.21419	44.3996	2.33895
0.326703	6.23075	61.3075	-5.21433		0.395362	6.264	45.1609	2.76613
0.326704	6.29227	61.7623	-5.25944		0.395378	6.04223	44.0637	0.183565
0.326706	6.38828	62.4882	-5.31729		0.396232	2.03044	20.588	-0.429312
0.326707	6.48427	63.051	-5.36768		0.397028	1.26932	43.7002	0.33686
0.326708	6.58106	63.7039	-5.41432		0.397031	1.22824	39.1273	-0.608983
0.32671	6.83427	65.4654	-5.50474		0.397033	1.20243	36.5914	-0.113227
0.326711	7.24644	67.685	-5.61408		0.397034	1.18807	33.9428	0.131823
0.326712	7.79627	70.3554	-5.76906		0.397065	1.26175	12.8534	-0.389924
0.326713	8.33921	72.4393	-5.86933		0.398093	6.916	53.1796	-3.43615
0.326715	8.54074	73.5683	-5.94565		0.398094	6.87773	52.8914	-3.38336
0.326716	8.86393	74.644	-5.99632		0.398096	6.7779	51.9963	-3.07204
0.326717	8.90652	74.7124	-6.03146		0.398097	6.74261	51.6948	-3.03458
0.326719	8.82361	74.4351	-6.03731		0.398099	6.64441	50.7854	-2.70296
0.32672	8.68996	73.5772	-6.01659		0.398101	6.62117	50.6061	-2.78979
0.326721	8.46108	72.4099	-5.97769		0.398162	6.68928	51.8061	3.26893
0.326723	7.9285	71.0264	-5.94781		0.398164	6.72512	52.189	3.47658
0.326724	7.66536	69.739	-5.88696		0.39819	6.67888	51.9785	3.14605
0.326725	7.3143	67.9049	-5.77467		0.398191	6.69709	52.1563	3.08192
0.326726	7.09669	66.9837	-5.72217		0.398193	6.72674	52.4258	3.00227
0.326728	7.06083	66.8322	-5.70955		0.398196	6.75599	52.6936	2.55075
0.326729	7.04194	66.6426	-5.70946		0.398198	6.75923	52.7194	2.42411
0.32673	6.93038	65.9125	-5.6688		0.398199	6.77098	52.8277	1.99486
0.326732	6.69741	64.4592	-5.56479		0.398201	6.79854	53.0728	1.76098
0.326733	6.49463	62.941	-5.42762		0.398203	6.81585	53.2262	1.49813
0.326734	6.34809	61.603	-5.30515		0.398206	6.90093	53.9631	1.2
0.326736	6.19379	60.2092	-5.16812		0.398207	6.96207	54.4821	1.03172
0.326737	5.97811	58.1704	-4.97217		0.398211	7.05115	55.2745	1.04216
0.326738	5.64526	55.3288	-4.72228		0.398216	7.06386	55.457	-0.201159
0.326739	5.40359	53.0412	-4.48992		0.398217	7.05306	55.3704	-0.291113
0.326741	5.20986	51.1187	-4.29339		0.398219	7.05496	55.4175	-1.16597
0.326742	5.09923	49.846	-4.16006		0.39822	7.05925	55.4845	-2.05605
0.326743	5.04568	49.1997	-4.09635		0.398222	7.11884	55.9531	-2.68034
0.326745	4.99386	48.7658	-4.02893		0.398224	7.17512	56.3957	-2.13712
0.326746	5.00738	49.2191	-4.04081		0.398225	7.23398	56.8626	-2.87586
0.326747	5.09363	50.4911	-4.12359		0.398227	7.3254	57.5422	-3.52797
0.326748	5.11854	50.9051	-4.17349		0.398229	7.42723	58.2762	-1.50557
0.32675	5.14454	51.3831	-4.22413		0.39823	7.50171	58.7707	-1.09735
0.326751	5.24399	52.6821	-4.33529		0.398232	7.56337	59.2116	0.429497
0.326752	5.572	55.8261	-4.55567		0.398233	7.5975	59.4792	-0.083604
0.326754	5.53847	55.4872	-4.51866		0.398235	7.61212	59.5845	0.178337
0.326755	5.59123	53.8269	-4.35828		0.398237	7.65071	59.8561	-0.893654
0.326756	5.37485	51.4943	-4.19125		0.398238	7.69596	60.1645	-1.52854
0.326758	5.14979	48.0832	-3.91762		0.39824	7.70138	60.2258	-2.76265
0.326759	5.13006	46.2883	-3.73503		0.398241	7.72137	60.3644	-2.70561
0.32676	5.06482	44.7733	-3.59118		0.398243	7.73092	60.4494	-4.63479
0.326761	4.72766	41.0711	-3.31166		0.398245	7.79397	60.8676	-5.09482
0.326763	4.41359	37.3423	-3.02781		0.398246	7.84992	61.2156	-4.87033
0.326764	4.41575	37.4738	-3.03951		0.398248	7.91315	61.6054	-4.65792
0.326765	4.40964	37.3755	-3.03122		0.398287	9.43642	69.0258	-1.56474
0.326767	4.4056	37.3323	-3.02974		0.398293	9.6426	69.8306	-1.49965
0.326768	4.42005	37.7514	-3.07197		0.398794	3.52792	34.1926	1.98895
0.326769	4.41356	37.5907	-3.05815		0.398796	3.5018	33.445	1.94998
0.326771	4.39684	37.0525	-3.00975		0.398841	3.25909	33.8771	1.89346
0.326772	4.45991	38.5792	-3.0959		0.398843	3.19232	31.56	1.78608
0.326773	4.48474	39.448	-3.16774		0.398844	3.15315	30.1001	1.70862
0.326774	4.52973	40.6632	-3.26618		0.398846	3.11273	28.6516	1.63283
0.326776	4.62322	42.8048	-3.43278		0.398873	2.95656	29.2099	1.6187
0.326777	4.71258	44.802	-3.58239		0.398875	2.92865	28.1786	1.56751
0.326778	4.77057	46.2832	-3.71656		0.398876	2.91401	27.8215	1.54106
0.32678	4.85388	48.5527	-3.89295		0.398878	2.89288	27.1039	1.47319
0.326781	4.94849	50.7921	-4.0704		0.39888	2.8784	26.8587	1.47685
0.326782	5.0059	51.8212	-4.14855		0.398881	2.85512	25.8709	1.3775
0.326784	5.06885	52.8312	-4.22992		0.398885	2.82393	25.0896	1.24427
0.326785	5.16118	54.2828	-4.32255		0.398888	2.78903	23.8507	1.12358
0.326786	5.22841	55.3124	-4.37261		0.398889	2.77666	23.7788	1.1705
0.326787	5.35332	57.091	-4.47213		0.398896	2.69666	20.2538	0.986627
0.326789	5.44464	58.3419	-4.57775		0.398897	2.68304	19.9225	0.976019
0.32679	5.68823	61.2607	-4.68417		0.398899	2.68019	20.6854	1.02733
0.326791	5.95053	64.0681	-4.75831		0.398904	2.64846	20.8158	1.09229
0.326793	6.26785	66.865	-4.84707		0.398909	2.65562	23.7342	0.82364
0.326794	6.47908	69.6118	-4.88487		0.39891	2.64824	24.0339	0.899213
0.326795	6.84044	72.7781	-4.93914		0.398912	2.64337	24.647	1.04097
0.326808	7.57806	79.2476	-5.05966		0.398914	2.63904	24.923	1.02243
0.32682	5.91721	65.6463	-4.61549		0.398915	2.6426	25.321	0.802654
0.326821	5.82177	65.195	-4.64127		0.398917	2.64439	26.9488	0.750629
0.326823	5.95001	65.9178	-4.66609		0.398918	2.6132	25.2991	1.31964
0.326824	6.01269	66.6144	-4.70471		0.398925	2.53063	22.0589	1.14268
0.326825	6.01453	67.0112	-4.72651		0.398951	2.38382	25.8538	-1.35557
0.326826	5.98143	67.1099	-4.72715		0.398952	2.36994	25.658	-1.35124
0.326828	6.08506	68.2701	-4.75328		0.398957	2.32576	24.7589	-1.29395
0.326829	5.85048	66.5341	-4.68776		0.39896	2.29949	24.501	-1.26064
0.32683	5.81598	66.2696	-4.66674		0.398993	2.07148	26.1309	-0.985174
0.326832	5.63539	64.4943	-4.6032		0.399007	1.95973	26.2196	0.162189
0.326833	5.47581	62.5998	-4.54285		0.399009	1.93183	24.9212	0.0249077
0.326834	5.35365	61.2244	-4.49032		0.399012	1.89191	23.1164	-0.202089
0.326836	5.30733	60.6666	-4.47487		0.399014	1.86738	22.0784	-0.313529
0.326837	5.28856	60.4398	-4.47406		0.399015	1.84817	21.5063	-0.505132
0.326838	5.23142	59.7287	-4.443		0.399017	1.82325	20.1482	-0.630246
0.326839	5.17787	59.0476	-4.40879		0.399018	1.81788	20.2851	-0.658697
0.326841	5.14017	58.5466	-4.38759		0.39902	1.80271	19.9146	-0.653383
0.326842	5.05806	57.3624	-4.31532		0.399023	1.75361	16.4658	-0.615534
0.326843	5.00329	56.6533	-4.25731		0.399031	1.65068	9.86478	-0.368737
0.326845	4.94232	55.8121	-4.19801		0.399033	1.63495	8.981	-0.216486
0.326846	4.90838	55.5912	-4.16035		0.399035	1.6239	9.3045	-0.38433
0.326847	4.82372	54.4027	-4.08777		0.399036	1.61022	8.78743	-0.265351
0.326849	4.82564	54.5603	-4.09689		0.399038	1.60272	9.6904	-0.303436
0.32685	4.84413	54.7229	-4.13643		0.399039	1.59092	9.38432	-0.276911
0.326851	4.81915	54.2	-4.11537		0.399041	1.57231	10.0329	-0.296682
0.326852	4.85427	54.7119	-4.15666		0.399043	1.56389	11.047	-0.342866
0.326854	4.96558	56.4003	-4.26692		0.399044	1.55406	12.0036	-0.366424
0.326855	5.2112	58.8689	-4.41634		0.399046	1.54335	12.4221	-0.474924
0.326856	5.29299	59.5822	-4.46799		0.399049	1.50759	11.6491	-0.392046
0.326858	5.3637	60.6353	-4.52622		0.399052	1.48613	12.99	-0.360733
0.326859	5.32852	60.6033	-4.51989		0.399088	1.17709	14.9963	-0.087666
0.32686	5.33432	61.2069	-4.51501		0.399093	1.15535	19.4322	-0.0584332
0.326862	5.44106	62.6175	-4.62071		0.39911	0.972968	19.9913	-0.0302675
0.326863	5.66102	63.488	-4.75311		0.399112	0.952715	19.4116	-0.0282351
0.326864	5.78461	63.6988	-4.78323		0.399114	0.945556	19.7272	-0.028714
0.326866	5.93773	63.7342	-4.76583		0.399115	0.925828	19.3092	-0.0285809
0.326867	6.11598	63.9698	-4.83998		0.399117	0.902672	17.8419	-0.028845
0.326868	6.34819	65.0539	-4.96108		0.399118	0.878373	16.1227	-0.026756
0.326869	6.54479	65.801	-5.09477		0.399125	0.807348	12.3863	0.00264981
0.326871	6.68312	66.1922	-5.25631		0.399126	0.78956	12.1709	0.0112693
0.326872	6.79752	66.8548	-5.30831		0.399128	0.773356	12.588	0.0191871
0.326873	6.77261	66.9164	-5.31914		0.39913	0.763743	14.5932	0.0342566
0.326875	6.65503	66.511	-5.36702		0.399131	0.745578	17.5875	0.0431582
0.326876	6.5333	66.0853	-5.4299		0.399871	2.17494	43.343	3.02012
0.326877	6.42858	65.7134	-5.4383		0.399873	2.21138	43.7782	2.97342
0.326879	6.33521	65.4197	-5.44407		0.399874	2.23776	44.1318	3.33924
0.32688	6.2749	65.2723	-5.43616		0.399876	2.29923	45.4069	3.50936
0.326881	6.22593	65.1631	-5.41651		0.399878	2.40003	47.6937	3.75496
0.326882	6.15223	64.8502	-5.39736		0.399879	2.48595	49.4875	3.90894
0.326884	6.11721	64.797	-5.38724		0.399881	2.58435	51.612	4.27784
0.326885	6.09123	64.6835	-5.37939		0.399889	2.72999	52.5764	3.4915
0.326886	6.05983	64.45	-5.3747		0.399898	2.90046	53.5752	3.57712
0.326888	6.07232	64.5883	-5.37529		0.399902	3.13587	56.7855	4.44122
0.326889	6.09987	64.7888	-5.37303		0.399903	3.21781	57.7148	4.64928
0.32689	6.10224	64.8336	-5.37359		0.399905	3.27579	58.2622	4.91203
0.326892	6.1353	65.3004	-5.36736		0.400207	5.00733	49.5869	1.40228
0.326893	6.10345	65.2045	-5.35402		0.400211	5.00623	49.3416	2.21198
0.326894	6.082	65.1924	-5.3441		0.400226	5.17342	51.0538	4.36849
0.326895	6.07453	65.2674	-5.33484		0.400266	5.92708	55.5072	3.74532
0.326897	6.07138	65.3397	-5.32842		0.400271	5.14852	46.113	1.57801
0.326898	6.03538	65.1614	-5.31582		0.400272	4.9306	43.5639	1.29496
0.326899	5.98128	64.9145	-5.30467		0.400274	4.81315	41.9428	1.55166
0.326901	5.9572	64.7498	-5.29933		0.400276	4.69534	40.3531	1.47748
0.326902	5.95207	64.6517	-5.30139		0.400277	4.68694	40.0609	1.11554
0.326903	5.96179	64.6562	-5.30495		0.400279	4.72153	40.5162	1.1464
0.326905	5.92981	64.3631	-5.30399		0.40028	4.74155	40.765	1.20108
0.326906	5.89212	64.1181	-5.2952		0.400282	4.77603	41.2309	1.27175
0.326907	5.86	63.8736	-5.28968		0.400284	4.81195	41.6967	1.20896
0.326908	5.91457	64.2312	-5.28861		0.400285	4.86736	42.5357	1.39912
0.32691	5.86066	63.844	-5.26821		0.400287	4.90883	43.0266	1.61517
0.326911	5.78632	63.3523	-5.24647		0.40029	5.1458	46.0579	2.52316
0.326912	5.70748	62.8356	-5.22789		0.400293	5.2974	47.9214	2.95634
0.326914	5.65118	62.4777	-5.21031		0.4003	5.59901	51.0086	2.88304
0.326915	5.63551	62.4017	-5.20541		0.400322	5.44596	47.2495	0.546618
0.326916	5.59685	62.1045	-5.19581		0.40033	5.15465	43.8356	0.685903
0.326918	5.54933	61.8211	-5.18591		0.400343	5.49586	47.5659	-0.756914
0.326919	5.45296	61.1513	-5.17352		0.400345	5.48165	47.3263	-0.808329
0.32692	5.44849	61.0897	-5.18169		0.400346	5.46904	47.0994	-0.992231
0.326922	5.44005	60.9245	-5.19015		0.400348	5.46961	47.0659	-1.05973
0.326923	5.44568	60.955	-5.19668		0.400349	5.45161	46.8245	-1.3115
0.326924	5.43019	60.8268	-5.19477		0.400351	5.4299	46.548	-1.55722
0.326925	5.41488	60.7447	-5.18905		0.400353	5.44184	46.7363	-1.92694
0.326927	5.4468	61.0482	-5.18836		0.400356	5.39125	45.9102	-2.17002
0.326928	5.46803	61.2608	-5.18571		0.400357	5.34495	45.1954	-2.11457
0.326929	5.51919	61.7225	-5.17793		0.400359	5.30982	44.5965	-2.12114
0.326931	5.59599	62.3991	-5.16299		0.400362	5.17853	42.4821	-1.38156
0.326932	5.66698	63.1115	-5.15297		0.400364	5.09499	41.1238	-0.848444
0.326933	5.71787	63.5989	-5.14139		0.400367	5.00956	39.5257	0.182087
0.326935	5.79649	64.2966	-5.12781		0.400369	4.98775	39.1354	0.644774
0.326936	5.88778	65.0697	-5.10989		0.40037	4.94499	38.3152	0.983427
0.326937	5.83666	64.8511	-5.10692		0.400372	4.94716	38.2926	0.972217
0.326938	5.83116	64.9364	-5.09724		0.400373	4.95885	38.3534	0.815322
0.32694	5.77078	64.5976	-5.09232		0.400375	4.94154	37.9834	0.915217
0.326941	5.73801	64.4703	-5.09077		0.400377	4.95267	38.0732	0.819746
0.326942	5.7515	64.6033	-5.06384		0.400425	5.76646	47.5759	3.27664
0.326944	5.79461	64.9402	-5.03314		0.400426	5.80792	48.0102	3.51773
0.326945	5.81185	65.0506	-4.99088		0.400428	5.78743	47.5618	3.46227
0.326946	5.78978	64.9544	-4.98043		0.400431	5.60269	44.7187	2.64811
0.326948	5.86801	65.6095	-4.96644		0.400871	6.43173	48.7928	3.7187
0.326949	5.94569	66.1807	-4.93461		0.400873	6.30702	47.6063	3.38932
0.32695	6.06939	67.0234	-4.88323		0.400874	6.16316	46.2537	2.81114
0.326951	6.18081	67.7546	-4.83313		0.400876	6.18312	46.4136	2.53319
0.326953	6.21379	68.0748	-4.83481		0.400878	6.19806	46.5523	2.31159
0.326954	6.30351	68.564	-4.75398		0.400879	6.21173	46.6728	2.20126
0.326955	6.4099	69.1726	-4.67291		0.400881	6.22626	46.7923	2.01217
0.326957	6.49854	69.6926	-4.60123		0.400884	6.22312	46.6157	1.23851
0.326958	6.59907	70.2754	-4.5248		0.400886	6.15343	45.7085	1.05182
0.326959	6.59909	70.338	-4.50897		0.400887	6.0548	44.3388	1.01001
0.326961	6.55943	70.2104	-4.50667		0.400889	5.98036	43.6016	1.19973
0.326962	6.66629	70.7046	-4.38043		0.400892	5.84777	42.1583	1.63156
0.326963	6.70716	70.8169	-4.2428		0.400894	5.77539	41.3938	1.70847
0.326965	6.7308	70.9839	-4.13789		0.4009	5.4602	35.4431	2.63483
0.326966	6.77078	71.156	-4.05516		0.400902	5.35911	32.2036	2.33313
0.326967	6.91265	71.8231	-3.96778		0.400905	5.22748	29.0034	1.75589
0.326968	6.93071	71.9613	-3.94503		0.400906	5.17159	27.2064	1.36252
0.32697	7.04414	72.5692	-3.88058		0.400908	5.10151	25.4305	1.07707
0.326971	7.03662	72.6338	-3.83765		0.40091	5.07258	24.5004	0.890508
0.326972	7.02266	72.6356	-3.85117		0.400911	5.09841	25.5344	0.903177
0.326974	6.93487	72.3193	-3.93067		0.400913	5.13156	26.9228	0.903459
0.326975	6.83933	72.0658	-4.03197		0.400914	5.13414	27.1049	0.789031
0.326976	6.76072	71.7833	-4.0645		0.400916	5.11789	26.5724	0.650626
0.326978	6.84103	72.036	-3.88344		0.400919	5.0378	23.4854	0.429922
0.326979	6.8353	72.0456	-3.86947		0.400921	4.99885	21.9808	0.355908
0.32698	6.8378	72.1751	-3.8779		0.400922	4.94624	19.7295	0.0851705
0.326981	6.80938	72.1691	-3.94851		0.400924	4.91387	18.2095	0.0444275
0.326983	6.79987	72.3574	-3.9884		0.400926	4.88335	17.2142	-0.0247842
0.326984	6.83842	72.7239	-4.05226		0.400927	4.91748	18.3659	0.193126
0.326985	6.86777	73.0217	-4.08525		0.400929	5.08719	21.6813	0.767626
0.326987	6.83562	73.0793	-4.20735		0.40093	5.29926	26.6589	1.31715
0.326988	6.56306	72.2677	-4.42119		0.401113	4.95562	29.9756	1.56359
0.326989	6.57963	72.4999	-4.45001		0.401114	4.96102	30.1534	1.37723
0.326991	6.53312	72.4827	-4.49782		0.401116	4.96248	30.057	1.19681
0.326992	6.62355	72.9606	-4.4842		0.401121	4.82924	25.994	0.501677
0.326993	6.6352	73.0791	-4.4625		0.401122	4.79909	24.7491	0.357401
0.326995	6.6755	73.3213	-4.44257		0.401124	4.76842	23.4416	0.277561
0.326996	6.74924	73.6919	-4.39949		0.401125	4.75222	22.9071	0.251435
0.326997	6.83492	74.1194	-4.35069		0.401127	4.70836	21.209	0.263569
0.326998	6.96303	74.6679	-4.27414		0.401129	4.71432	21.4678	0.299711
0.327	6.90485	74.5228	-4.27211		0.40113	4.67673	20.4542	0.007679
0.327001	6.85864	74.4274	-4.26676		0.401132	4.66453	20.0836	-0.190079
0.327002	6.83445	74.3794	-4.24442		0.401141	4.80507	26.7567	-0.917116
0.327004	6.85308	74.5092	-4.24063		0.401143	4.81031	27.3709	-1.10317
0.327005	6.77423	74.2082	-4.24996		0.401145	4.84436	29.0261	-1.3752
0.327006	7.00646	75.1378	-4.2073		0.401218	4.6288	28.8192	-1.56263
0.327008	7.10118	75.5623	-4.21621		0.401252	5.8442	48.3421	-3.12209
0.327009	7.29255	76.2793	-4.18667		0.401641	2.61325	23.4026	1.05168
0.32701	7.44697	76.9201	-4.14938		0.401642	2.59726	23.0722	1.02644
0.327012	7.66106	77.7348	-4.11259		0.40166	2.45665	20.7877	1.08982
0.327013	7.75166	78.2121	-4.12132		0.401661	2.4318	19.7215	1.05503
0.327014	7.92537	78.9855	-4.11006		0.401663	2.41301	18.914	1.00771
0.327015	7.85175	78.8992	-4.11013		0.401665	2.397	18.2406	0.956184
0.327017	7.7691	78.7014	-4.10049		0.401668	2.37301	17.7458	0.928347
0.327018	7.77909	78.7447	-4.05044		0.401669	2.3624	17.8236	0.908151
0.327019	7.81077	78.8704	-4.04338		0.401671	2.34114	16.7605	0.834833
0.327021	7.88026	79.0989	-4.01498		0.401693	2.29897	25.42	0.925059
0.327022	7.84051	79.0408	-3.97101		0.401695	2.26442	23.9805	0.868048
0.327023	8.06991	79.5657	-3.8798		0.401711	2.0159	8.98855	0.367312
0.327025	8.4881	80.2374	-3.78305		0.401712	2.00089	8.14283	0.338182
0.327026	8.97785	81.0844	-3.65611		0.401716	1.96799	6.15922	0.245514
0.327027	9.07613	81.5768	-3.57286		0.401717	1.9528	5.18213	0.180209
0.327028	9.11235	81.6365	-3.50962		0.401719	1.94299	5.87521	0.126847
0.32703	9.22165	81.9301	-3.40212		0.40172	1.93543	7.04481	0.093977
0.327031	9.22738	81.9296	-3.32757		0.401724	1.91926	9.27588	-0.0173892
0.327032	9.23864	81.9752	-3.24488		0.401725	1.90723	9.58951	0.0191767
0.327034	9.15965	81.8096	-3.19406		0.401727	1.91475	13.2204	0.09186
0.327035	8.99551	81.4488	-3.16551		0.401728	1.94675	17.4707	0.199537
0.327036	8.66858	81.0011	-3.21482		0.40248	1.0409	42.4684	-1.62285
0.327038	8.47161	80.6855	-3.24035		0.402482	1.06416	42.7527	-1.57721
0.327039	8.37201	80.5182	-3.25093		0.402483	1.0655	41.7664	-1.49701
0.32704	8.11221	79.9252	-3.29597		0.402485	1.06677	40.5852	-1.56763
0.327042	8.0516	79.8985	-3.32644		0.402486	1.09416	41.1597	-1.33303
0.327043	8.08024	80.1067	-3.38598		0.402488	1.10247	40.6076	-1.22529
0.327044	7.97676	79.9698	-3.40328		0.40249	1.13897	41.4049	-1.0941
0.327045	7.97073	80.1113	-3.41576		0.402491	1.16377	42.069	-1.00885
0.327047	8.18972	80.617	-3.39914		0.402493	1.17935	41.8666	-0.92655
0.327048	8.50724	81.2458	-3.27967		0.402509	1.3003	40.0415	0.708697
0.327049	8.95668	82.1431	-3.11824		0.40251	1.31495	39.9387	0.59184
0.327051	9.234	82.8101	-3.00039		0.402512	1.34167	40.3745	0.305452
0.327052	9.3672	83.0494	-2.89469		0.402515	1.40649	42.0263	-0.239527
0.327053	9.66222	83.5569	-2.81443		0.402517	1.43466	42.5704	-0.501217
0.327055	10.189	84.2606	-2.69903		0.402518	1.45929	42.9895	-0.63427
0.327056	10.3064	84.4135	-2.60584		0.40252	1.49388	43.7987	-0.729189
0.327743	1.32247	59.6979	-4.27877		0.402521	1.50437	43.592	-0.54681
0.327744	1.3521	60.1482	-4.31634		0.402539	1.73863	45.2142	-1.31753
0.327746	1.41396	60.8841	-4.30895		0.402544	1.82388	46.5409	-1.37169
0.327759	2.06865	69.5989	-4.40491		0.402545	1.83106	46.2223	-1.21851
0.32776	2.03137	67.9583	-4.38793		0.402556	1.93392	45.6389	-0.909201
0.327762	1.88664	64.4266	-4.37474		0.402559	1.97588	46.2094	-0.705236
0.327763	1.87141	63.4569	-4.38332		0.402561	2.00585	46.6501	-0.525383
0.327764	2.10589	64.6834	-4.3677		0.402564	2.01125	45.7826	-0.457445
0.327767	1.9971	60.7923	-4.27871		0.402566	2.01635	45.4311	-0.359176
0.32777	1.76677	55.2743	-4.13522		0.402567	2.02456	45.1709	-0.218093
0.327772	1.76658	52.8334	-3.95541		0.402569	2.03251	44.9272	0.084788
0.327775	1.41125	46.9935	-3.86348		0.402571	2.03658	44.5942	0.272894
0.327776	1.43042	47.1369	-3.87676		0.402572	2.04683	44.4018	0.57031
0.327777	1.43043	46.5826	-3.83465		0.402574	2.08757	45.1342	0.979339
0.327779	1.43961	46.344	-3.81979		0.402575	2.11935	45.601	1.48835
0.32778	1.45096	46.1266	-3.80526		0.40258	2.18867	46.3971	2.11009
0.327781	1.49199	47.2889	-3.891		0.402582	2.20634	46.4967	2.11555
0.327783	1.52123	47.7825	-3.94304		0.402583	2.18598	45.0812	1.62949
0.327784	1.52681	47.364	-3.92169		0.402585	2.16641	44.0369	1.20297
0.327785	1.53672	47.1534	-3.90113		0.402586	2.15835	43.303	0.981794
0.327787	1.54299	46.7244	-3.8688		0.402588	2.1607	42.9702	0.927391
0.327788	1.55018	46.4418	-3.84652		0.40259	2.1834	43.2187	0.912972
0.327789	1.51395	42.8681	-3.54212		0.402591	2.20443	43.3508	0.909308
0.327791	1.48966	40.1217	-3.29349		0.402593	2.1991	42.7337	0.930546
0.327792	1.45072	37.2521	-3.06853		0.402594	2.2143	42.9186	1.10819
0.327793	1.40006	33.2826	-2.7477		0.402596	2.25493	43.8197	1.19724
0.327795	1.36061	29.7943	-2.44725		0.402598	2.28871	44.3378	1.58905
0.327796	1.33294	27.1122	-2.23977		0.402599	2.35076	45.4193	1.93497
0.327797	1.31726	25.4257	-2.10042		0.402601	2.36813	45.5754	1.85131
0.327799	1.34369	26.3048	-2.19069		0.402602	2.38132	45.4648	1.81684
0.3278	1.4076	30.0149	-2.49954		0.402604	2.40382	45.6241	1.86623
0.327801	1.4616	32.9157	-2.76995		0.402731	3.70127	50.182	4.3183
0.327803	1.52689	36.0187	-3.02225		0.402751	3.74234	49.1688	4.49013
0.327804	1.57599	38.794	-3.25874		0.402894	4.56373	46.3957	3.50314
0.327805	1.57086	37.9016	-2.54832		0.402916	4.85341	48.5951	3.95362
0.327816	1.83182	43.5564	3.49379		0.402921	4.97849	49.8208	3.96113
0.327817	1.72262	40.3552	3.34218		0.402927	4.77872	46.6117	3.38748
0.327819	1.73109	40.0087	3.2882		0.402929	4.73271	45.9182	3.27745
0.32782	1.73966	39.8216	3.27782		0.40293	4.70161	45.433	3.27727
0.327821	1.73775	39.2526	3.23191		0.402933	4.77467	46.2749	3.50379
0.327823	1.72358	37.7076	3.07147		0.402937	4.88015	47.5104	3.77705
0.327824	1.72175	36.7946	2.97499		0.402938	4.92108	48.0074	3.87879
0.327825	1.74264	37.2757	3.04513		0.402944	5.02408	48.8102	3.77986
0.327827	1.76804	37.7483	3.08547		0.402949	5.0412	48.5943	3.49754
0.327828	1.78513	38.0088	3.11975		0.402951	5.06354	48.6742	3.35352
0.327829	1.80893	38.5845	3.18738		0.402952	5.08402	48.7825	3.25613
0.32783	1.81608	38.2232	3.12543		0.402959	5.18729	49.5754	3.21849
0.327832	1.81627	37.6515	3.08919		0.402962	5.17579	49.3329	3.34355
0.327833	1.85154	39.0941	3.25358		0.402963	5.15869	49.087	3.43974
0.327834	1.88357	40.0759	3.35873		0.402965	5.14888	48.9326	3.52819
0.327836	1.884	39.5819	3.31252		0.402967	5.14077	48.8005	3.63194
0.327837	1.89245	39.3561	3.29136		0.402975	5.09773	47.7254	3.4003
0.327838	1.92981	40.2789	3.36901		0.402976	5.08375	47.4261	3.3231
0.32784	1.93085	39.711	3.28783		0.402978	5.05932	46.969	3.20732
0.327841	1.93859	39.2605	3.11805		0.402981	5.01326	46.1946	3.17139
0.327842	1.94854	39.3531	3.09455		0.402982	4.99328	45.841	3.16506
0.327844	1.94092	37.9907	2.85619		0.402984	4.97831	45.595	3.18308
0.327845	1.92008	36.3191	2.56536		0.402986	4.97306	45.485	3.23262
0.327846	1.90609	34.8465	2.31312		0.402987	5.00492	45.8406	3.36369
0.327848	1.89862	33.6736	2.08292		0.403001	5.27687	48.6079	3.63123
0.327849	1.871	31.9387	1.82034		0.403005	5.38756	49.7387	3.87824
0.32785	1.90534	32.972	1.93919		0.403009	5.72699	52.5088	4.12893
0.327852	1.95619	34.8049	2.24203		0.403014	5.95623	54.4738	4.44077
0.327853	2.02286	37.0503	2.53106		0.403017	6.00608	54.7004	4.02033
0.327854	2.09553	39.6299	2.88623		0.403074	5.90165	51.429	3.23346
0.327856	2.16783	42.18	3.23838		0.403077	6.03714	52.6352	3.49567
0.327857	2.26906	45.42	3.62056		0.403079	6.04138	52.5633	3.08566
0.327858	2.34253	47.9218	3.99797		0.403081	6.07538	52.7596	2.56762
0.32786	2.42836	50.396	4.26359		0.403082	6.11962	53.0393	2.32331
0.327861	2.48097	51.6291	4.35347		0.403085	6.14206	53.0879	0.491507
0.327862	2.51468	52.3327	4.3986		0.403087	6.09752	52.5866	-0.280047
0.327864	2.53495	52.5369	4.39628		0.403096	5.3254	43.8384	-2.49729
0.327865	2.54311	52.6096	4.40243		0.403098	5.25256	42.8348	-2.44996
0.327866	2.5338	52.1534	4.36362		0.403101	5.17034	41.4865	-2.46723
0.327868	2.55394	52.427	4.37756		0.403103	5.15572	41.045	-2.19329
0.327869	2.57311	52.6591	4.38581		0.403104	5.10526	40.0118	-1.85867
0.32787	2.57312	52.2583	4.37678		0.403106	5.06832	39.1895	-1.47467
0.327872	2.59057	52.2502	4.39447		0.403107	5.10213	39.6019	-1.32646
0.327873	2.59676	51.9888	4.38905		0.403109	5.17418	40.4522	-1.35367
0.327874	2.59268	51.4128	4.36074		0.403111	5.26258	41.5425	-1.35924
0.327876	2.60386	51.255	4.36293		0.403112	5.29127	41.9038	-1.26869
0.327877	2.60361	50.7904	4.3486		0.403114	5.32854	42.4232	-1.25743
0.327878	2.60983	50.5261	4.34397		0.403115	5.37618	43.0575	-1.31012
0.32788	2.60091	49.8943	4.31337		0.403117	5.43943	44.1002	-1.34976
0.327881	2.5705	48.7249	4.21717		0.403123	5.45744	43.132	-1.34514
0.327882	2.54971	47.8683	4.15044		0.403212	6.83501	55.8299	-5.11843
0.327884	2.58624	48.558	4.18337		0.40325	6.094	47.5281	-0.785683
0.327885	2.60405	48.781	4.20326		0.403253	6.25608	49.1345	-1.14569
0.327886	2.60276	48.2291	4.15601		0.403281	6.90381	54.6547	-3.995
0.327888	2.57306	46.9852	4.04338		0.403283	6.74223	52.8547	-3.40232
0.327889	2.5531	45.9009	3.92194		0.403288	6.13894	46.8176	-1.60707
0.32789	2.53983	44.9915	3.81039		0.403289	6.07375	46.1508	-1.03827
0.327891	2.52065	43.7463	3.57783		0.403291	6.08573	46.2109	-0.620964
0.327893	2.49422	42.0625	3.27527		0.403292	6.15512	46.7968	-0.2243
0.327894	2.41354	39.0943	2.98317		0.403294	6.2802	47.9936	0.0896402
0.327895	2.37867	37.3797	2.74249		0.403299	6.62761	51.9128	0.16997
0.327897	2.37194	36.4445	2.40739		0.403302	6.62037	51.7948	0.395044
0.327898	2.38971	36.5081	2.08177		0.403303	6.54066	51.1	0.602248
0.327899	2.45029	37.5882	2.01596		0.403305	6.45192	50.3071	1.16941
0.327901	2.49102	38.4664	1.96722		0.403307	6.43992	50.1834	1.61085
0.327902	2.51902	39.263	2.1608		0.403311	6.44317	50.1997	2.36089
0.327903	2.55615	40.2642	2.30561		0.403321	6.49468	50.3424	2.12161
0.327905	2.61037	41.4406	2.37224		0.403379	6.44326	49.1875	1.44723
0.327906	2.65365	42.4571	2.47661		0.403381	6.52804	50.028	1.62701
0.327907	2.66183	42.626	2.81324		0.40339	6.89836	53.3696	3.10433
0.327909	2.67079	43.1484	3.07857		0.403397	7.03869	54.5663	3.88163
0.32791	2.65744	42.9453	3.28073		0.4034	7.00443	54.3174	3.97946
0.327911	2.67884	43.6532	3.50195		0.403411	6.99308	54.0851	3.64575
0.327913	2.69789	44.1914	3.61102		0.403423	6.87695	53.0634	3.29337
0.327914	2.77967	46.2562	3.79696		0.403427	6.92587	53.5028	3.51135
0.327915	2.8285	47.2585	3.93003		0.403621	6.74345	52.5465	1.53935
0.327917	2.92754	49.8544	4.15292		0.403624	6.71915	52.2645	1.43104
0.327918	2.98875	51.4252	4.27674		0.403644	6.39291	49.4561	2.5973
0.327919	3.0551	52.1777	4.32392		0.403646	6.42241	49.7424	2.39182
0.327921	3.10434	53.3472	4.43671		0.403648	6.43365	49.8424	2.26324
0.327922	3.21876	55.359	4.61363		0.403649	6.44038	49.9253	2.0699
0.327923	3.37659	57.7769	4.73272		0.403652	6.54167	50.9457	2.0736
0.327925	3.33008	56.5836	4.72399		0.403654	6.62456	51.5689	2.35441
0.327926	3.30054	55.4948	4.64105		0.403655	6.70164	52.3502	2.52446
0.327927	3.24602	53.4805	4.5401		0.403657	6.73655	52.7821	2.52601
0.327929	3.17568	51.394	4.40222		0.403659	6.72453	52.6331	2.65851
0.32793	3.13795	50.1355	4.30214		0.40366	6.80331	53.4001	2.72374
0.327931	3.08833	48.5935	4.17764		0.403662	6.86497	54.0695	2.75901
0.327933	2.97889	46.175	3.99555		0.403663	6.71737	52.6245	2.11143
0.327934	2.8565	43.5718	3.82569		0.403665	6.68786	52.4453	1.84953
0.327935	2.85901	43.2553	3.80584		0.403666	6.56539	51.3485	1.54669
0.327937	2.91692	44.5158	3.9247		0.403668	6.59833	51.6461	1.97637
0.327938	3.01183	46.36	4.07438		0.403673	6.23341	47.6689	0.439836
0.327939	3.11073	48.4576	4.24495		0.403674	6.08631	45.9237	-0.0118188
0.327941	3.14826	49.301	4.32334		0.403676	6.0668	45.6956	-0.148741
0.327942	3.18633	50.0298	4.38075		0.403679	5.81344	42.7933	-1.72267
0.327943	3.25121	51.4353	4.50441		0.403681	5.79343	42.6107	-1.86195
0.327945	3.31531	52.7464	4.60223		0.403682	5.84976	43.4121	-1.88223
0.327946	3.42754	54.5984	4.6909		0.403684	5.96563	44.7806	-1.59088
0.327947	3.42499	54.3336	4.69257		0.403685	6.07766	46.2696	-1.44831
0.327949	3.40618	53.6075	4.65041		0.403687	6.16548	47.2997	-1.23472
0.32795	3.43284	53.9448	4.68559		0.403689	6.23546	48.0914	-0.859629
0.327951	3.6711	57.2108	4.83022		0.40369	6.30652	49.0927	-0.524579
0.327953	3.9129	60.5331	4.95763		0.403692	6.36314	49.7908	-0.187819
0.327954	4.14003	63.2292	5.05124		0.403693	6.4151	50.3783	0.203324
0.327955	4.30898	65.2598	5.11423		0.403695	6.36908	49.9368	0.53795
0.327957	4.5856	67.6591	5.16648		0.403696	6.35321	49.7911	0.697361
0.327958	4.64386	68.8469	5.21827		0.403698	6.30437	49.2948	0.723507
0.327959	4.65323	69.1646	5.22539		0.4037	6.26895	48.9318	0.932975
0.32796	4.65985	68.5727	5.18435		0.403701	6.25635	48.8298	1.09133
0.327962	4.41113	65.6734	5.09908		0.403703	6.25448	48.8585	1.21838
0.327963	4.33299	63.8365	5.03066		0.40372	6.23062	49.0275	2.23931
0.327964	4.02022	60.3437	4.91788		0.403722	6.27649	49.5734	2.55982
0.327966	3.73227	56.3037	4.74215		0.403723	6.36365	50.5938	2.97931
0.327967	3.51263	52.9169	4.58723		0.403725	6.41581	51.2456	3.30828
0.327968	3.38817	49.9194	4.32463		0.403726	6.44492	51.6294	3.54126
0.32797	3.36886	48.9127	4.20539		0.403737	6.49964	52.5635	4.13351
0.327971	3.36741	48.4734	4.20278		0.403741	6.49819	52.7156	4.19776
0.327972	3.42281	49.0513	4.2492		0.403745	6.61579	54.1069	4.57138
0.327974	3.56581	50.7658	4.34261		0.40375	6.59418	54.021	4.55112
0.327975	3.70053	52.9615	4.46578		0.403752	6.57923	53.8354	4.42907
0.327976	3.89623	55.9577	4.65829		0.403761	6.3565	51.3469	1.57142
0.327978	4.00123	57.9304	4.77395		0.403763	6.31154	50.9334	0.692166
0.327979	4.11196	60.4437	5.07014		0.403767	6.18117	49.7329	-1.66445
0.32798	4.21502	62.0103	5.18164		0.403771	6.13755	49.4347	-2.92887
0.327982	4.21033	62.0913	5.19444		0.403772	6.15383	49.6586	-2.88156
0.327983	4.11452	60.5323	5.12729		0.403774	6.16467	49.8226	-2.78837
0.327984	4.25844	60.9914	5.17023		0.403775	6.15088	49.6605	-2.35949
0.327986	4.30976	61.142	5.24505		0.403777	6.11143	49.1909	-1.94056
0.327987	4.3997	61.5543	5.29962		0.403778	6.03296	48.191	-1.30462
0.327988	4.47589	61.9018	5.36056		0.40378	5.95997	47.2634	-0.795226
0.32799	4.53177	62.3661	5.4397		0.403782	5.92155	46.825	-0.552238
0.327991	4.64626	62.8267	5.48033		0.403783	5.84103	45.7744	-0.315488
0.327992	4.64103	62.8488	5.52884		0.403785	5.78822	45.1362	-0.245993
0.327994	4.70596	63.3194	5.56869		0.403786	5.74584	44.6404	0.00736668
0.327995	4.51067	61.5093	5.46661		0.403788	5.71618	44.301	0.431702
0.327996	4.42978	60.5429	5.41166		0.403789	5.6924	43.9942	0.418069
0.327998	4.3624	59.8489	5.36951		0.403791	5.67065	43.7199	0.324682
0.327999	4.32043	59.2579	5.32736		0.403793	5.65995	43.6151	0.236994
0.328	4.20264	57.5262	5.16928		0.403794	5.63408	43.2896	0.249358
0.328002	4.11835	56.584	5.09357		0.403796	5.62166	43.1701	0.185668
0.328003	4.2483	58.1346	5.16438		0.403799	5.61125	43.1404	-0.689195
0.328004	4.33838	59.1482	5.21306		0.4038	5.62794	43.4413	-0.68892
0.328006	4.40813	60.1242	5.2728		0.403802	5.64274	43.741	-0.799768
0.328007	4.47533	60.7313	5.28826		0.403804	5.63306	43.6401	-0.703967
0.328008	4.46076	60.5144	5.28335		0.403805	5.6249	43.5842	-0.511522
0.32801	4.52618	61.2269	5.34047		0.403807	5.65928	44.1228	-0.189431
0.328011	4.52415	61.3475	5.33713		0.403808	5.66607	44.2951	0.266862
0.328012	4.49171	61.093	5.29436		0.40381	5.68768	44.6343	0.638838
0.328014	4.3856	59.5734	5.18955		0.403811	5.69474	44.8128	0.90429
0.328015	4.25821	58.0526	5.08773		0.403813	5.69802	44.9208	1.05997
0.328016	4.12832	56.4547	4.97079		0.403815	5.74541	45.6923	1.34364
0.328018	4.0976	56.0257	4.91659		0.403816	5.78745	46.3758	1.56133
0.328019	4.0244	55.4195	4.83389		0.403818	5.7832	46.3891	1.62572
0.32802	4.20378	57.5992	4.81151		0.403819	5.74837	45.936	1.52284
0.328022	4.36466	59.8777	4.93944		0.403821	5.71356	45.5003	1.55424
0.328023	4.38266	60.1628	4.98234		0.403824	5.64116	44.5697	1.49871
0.328024	4.46005	60.6652	5.02997		0.403826	5.59752	43.9868	1.42564
0.328026	4.52653	61.7017	5.12399		0.403832	5.62706	44.7022	1.60972
0.328027	4.59971	61.9539	5.13908		0.403834	5.60339	44.4002	1.42382
0.328028	4.60591	62.0202	5.19524		0.403835	5.59672	44.3538	1.30999
0.32803	4.58983	60.8545	5.16655		0.403837	5.58261	44.1698	1.30151
0.328031	4.34668	57.4331	5.09364		0.403843	5.42246	41.8894	-0.317378
0.328032	4.25068	55.4024	5.00022		0.403846	5.35943	40.9428	-0.719476
0.328034	4.23148	54.7282	4.96408		0.403848	5.32255	40.3328	-0.77086
0.328035	4.1791	53.6623	4.89647		0.403849	5.29222	39.8364	-0.544245
0.328036	4.09414	51.7765	4.73181		0.403851	5.2794	39.7007	-0.201893
0.328038	4.02503	50.5398	4.63195		0.403852	5.28413	39.8709	0.200969
0.328039	3.97076	49.3166	4.49409		0.403854	5.28194	39.881	0.565347
0.32804	3.9131	48.0958	4.35033		0.403856	5.26017	39.6369	0.991914
0.328042	3.90607	47.6762	4.27659		0.403857	5.286	40.2551	1.27548
0.328043	3.87991	46.9648	4.16019		0.40386	5.32457	41.1508	1.5557
0.328044	3.87749	46.7146	4.12254		0.403862	5.30397	40.903	1.64513
0.328046	3.8633	46.2766	4.06595		0.403863	5.3007	40.9447	1.71369
0.328047	3.92945	47.3017	4.19806		0.403865	5.29708	40.927	1.60721
0.328048	3.98045	47.9662	4.28694		0.403867	5.30263	41.119	1.65467
0.32805	3.98065	47.7399	4.22527		0.403882	5.27395	41.3599	1.44068
0.328051	4.03324	48.4475	4.31007		0.403884	5.24888	40.9514	1.43998
0.328052	4.08264	49.0972	4.41888		0.40389	5.11211	38.4866	1.3465
0.328054	4.08867	49.1395	4.43406		0.403892	5.04111	37.2184	1.3802
0.328055	4.19904	50.5258	4.5659		0.403893	4.97487	35.9971	1.43729
0.328056	4.41092	53.1317	4.74055		0.403898	4.80862	33.1641	1.86694
0.328058	4.44165	53.5222	4.74949		0.403903	4.71807	31.673	2.14199
0.328059	4.67614	56.2357	4.92337		0.403904	4.70149	31.2877	2.12006
0.32806	4.7897	58.2527	5.19979		0.403906	4.69584	31.3664	2.1307
0.328062	4.81662	58.7152	5.2558		0.403909	4.66995	30.8023	2.0884
0.328063	4.85304	58.7426	5.22289		0.403911	4.65684	30.5144	2.06375
0.328064	4.83961	58.5739	5.18279		0.403912	4.6454	30.225	2.03993
0.328066	4.75114	57.0022	4.91534		0.403914	4.63792	30.1522	2.0327
0.328067	4.53297	53.6831	4.60485		0.403939	4.54627	28.8172	1.79396
0.328068	4.33396	50.9067	4.36119		0.403941	4.52578	28.1365	1.74909
0.32807	4.2038	48.7803	4.1146		0.403942	4.52036	28.0342	1.73631
0.328071	4.15202	47.5879	3.93843		0.403944	4.48791	26.8056	1.63003
0.328072	4.11634	46.7618	3.76614		0.403945	4.4532	25.5966	1.52712
0.328074	4.07848	46.053	3.64451		0.403947	4.43239	24.9012	1.51953
0.328075	4.05837	45.5758	3.61524		0.403949	4.41986	24.6544	1.55247
0.328076	4.03215	45.1483	3.62238		0.40395	4.41197	24.5868	1.5639
0.328078	4.03588	45.201	3.68077		0.403952	4.41727	25.0817	1.61301
0.328079	4.04592	45.3526	3.74086		0.403953	4.41322	25.0543	1.61268
0.32808	4.0519	45.3252	3.74584		0.404002	5.8695	56.2799	-4.1481
0.328082	4.03275	44.8585	3.72109		0.404005	5.60488	53.1153	-3.72492
0.328083	4.02305	44.5938	3.73537		0.404007	5.55176	52.6374	-3.73538
0.328084	4.0129	44.234	3.69765		0.40401	5.41273	51.1145	-3.59901
0.328086	4.00325	43.9011	3.65175		0.404012	5.42052	51.2906	-3.61878
0.328087	3.99285	43.4663	3.53782		0.404016	5.50442	52.7879	-3.89436
0.328088	3.98457	43.0733	3.45574		0.404018	5.48492	52.6478	-3.91044
0.328089	3.98577	42.8871	3.41763		0.404019	5.48805	52.7865	-3.93924
0.328091	3.96932	42.3454	3.3166		0.404021	5.49802	52.9772	-3.77235
0.328092	3.96462	42.0478	3.25187		0.404023	5.41186	51.9653	-3.43601
0.328093	3.99388	42.4209	3.29229		0.404024	5.38365	51.7117	-3.37189
0.328095	4.15884	44.6358	3.61523		0.404026	5.3293	51.0654	-3.06714
0.328096	4.27392	46.6344	3.9821		0.404027	5.29888	50.7289	-2.97841
0.328097	4.39452	48.3253	4.25993		0.404029	5.20827	49.4753	-2.47183
0.328099	4.55636	50.3463	4.52482		0.40403	5.12642	48.3065	-1.74022
0.3281	4.69257	52.2291	4.78943		0.404032	5.0653	47.4189	-0.870328
0.328101	4.90416	55.197	5.20696		0.404034	4.99179	46.212	-0.907686
0.328103	5.08773	57.788	5.57281		0.404035	4.88731	44.5985	-0.0227901
0.328104	5.17577	58.703	5.66437		0.404037	4.79647	43.0569	0.491906
0.328105	5.30884	60.0411	5.73884		0.404038	4.72688	41.9239	0.844878
0.328107	5.42574	61.2337	5.82346		0.40404	4.7107	41.7581	1.22753
0.328108	5.49162	61.9372	5.86111		0.404041	4.68852	41.4528	1.17385
0.328109	5.55046	62.484	5.89039		0.404043	4.66413	41.0965	1.03788
0.328111	5.61873	63.0744	5.92151		0.404045	4.65029	40.9387	0.895388
0.328112	5.65437	63.4809	5.92947		0.404046	4.67154	41.5519	0.566715
0.328113	5.68613	63.7945	5.93675		0.404048	4.71448	42.6148	0.117032
0.328115	5.71751	64.0085	5.94996		0.404049	4.71836	42.8377	-0.409574
0.328116	5.71405	63.9458	5.94129		0.404051	4.69047	42.3976	-0.739793
0.328117	5.79552	64.6052	5.96338		0.404052	4.64985	41.6633	-1.00011
0.328119	5.84099	64.9452	5.98112		0.404054	4.64281	41.7145	-1.19727
0.32812	5.83472	64.9775	5.96288		0.404056	4.65603	42.1546	-1.05074
0.328121	5.94083	65.7864	5.99945		0.404057	4.66214	42.376	-1.02195
0.328123	6.12832	67.2137	6.04015		0.404059	4.61994	41.7038	-0.642088
0.328124	6.35946	68.9443	6.07013		0.40406	4.60352	41.5213	-0.48385
0.328125	6.45083	69.5874	6.08675		0.404062	4.60833	41.773	-0.552763
0.328127	6.71337	71.3355	6.11707		0.404063	4.59957	41.6821	-0.220959
0.328128	6.9277	72.6198	6.14209		0.404065	4.57948	41.4217	-0.0161932
0.328129	7.43278	75.1822	6.19093		0.404067	4.57551	41.4922	-0.197317
0.328133	7.89482	77.2354	6.27404		0.404068	4.53002	40.6201	-0.0659686
0.328136	8.23895	78.2073	6.32341		0.40407	4.50865	40.3001	-0.0279056
0.328137	8.21138	77.7149	6.34504		0.404071	4.48553	39.931	0.218811
0.32814	7.52956	74.2733	6.32393		0.404073	4.44225	39.0814	0.600588
0.328141	7.38161	73.2601	6.32193		0.404074	4.42976	38.9266	0.715307
0.328143	7.14072	71.6818	6.29123		0.404076	4.41022	38.6031	0.85493
0.328144	6.94455	70.4724	6.26586		0.404078	4.38327	38.1592	1.03737
0.328145	6.67829	69.1408	6.23826		0.404079	4.36485	37.8797	1.08622
0.328147	6.63402	68.8059	6.23278		0.404081	4.35152	37.7413	1.12186
0.328148	6.50066	67.8096	6.20701		0.404082	4.34013	37.6226	1.25929
0.328149	6.45803	67.3646	6.19302		0.404084	4.33688	37.7071	1.33603
0.328151	6.41989	67.1286	6.18408		0.404085	4.3101	37.4325	1.3927
0.328152	6.37397	66.7889	6.16038		0.404087	4.30751	37.6088	1.55199
0.328153	6.40135	67.1441	6.16381		0.404093	4.2245	36.2915	2.10854
0.328155	6.26434	65.515	6.04871		0.404114	4.24237	39.7763	2.54206
0.328156	6.03112	63.176	5.84272		0.404115	4.22419	39.4016	2.4873
0.328157	5.76026	60.422	5.56929		0.404119	4.20623	39.4967	2.51724
0.328159	5.61479	58.3834	5.26997		0.40412	4.1782	38.831	2.45247
0.32816	5.39727	55.8192	4.8749		0.404125	4.11369	37.4975	2.19378
0.328161	5.15194	52.9359	4.46578		0.404126	4.08871	36.89	2.04361
0.328163	4.99064	50.8175	4.13774		0.404128	4.05983	36.1475	1.89516
0.328164	4.7554	47.916	3.72352		0.40413	4.04417	35.8258	1.51414
0.328165	4.64429	45.9821	3.00866		0.404131	4.04109	35.9885	1.35061
0.328167	4.59025	44.9783	2.635		0.404133	4.03565	35.8871	1.28339
0.328168	4.53916	43.9536	2.21892		0.404134	4.02493	35.7733	1.02303
0.328169	4.49992	43.1084	1.56789		0.404136	4.02887	36.1031	0.327828
0.328171	4.46533	42.3436	0.989681		0.404139	4.07583	37.8784	-0.803537
0.328172	4.48218	42.462	0.967321		0.404141	4.10734	39.0971	-1.34625
0.328173	4.47856	42.2462	0.705798		0.404142	4.10432	39.3019	-1.58555
0.328175	4.49242	42.2819	0.345964		0.404145	4.12422	40.3427	-1.72268
0.328176	4.53129	42.9014	0.425438		0.404147	4.13152	40.7674	-1.75501
0.328177	4.6066	43.9698	0.503166		0.404148	4.14252	41.2828	-1.73189
0.328179	4.69521	45.0541	0.697923		0.404153	4.22865	43.9272	-1.97174
0.32818	4.72777	45.5949	0.921599		0.404155	4.26893	45.2168	-2.47919
0.328181	4.6961	44.9192	1.04378		0.404156	4.32403	46.718	-2.94945
0.328183	4.67734	44.8374	1.25302		0.404158	4.33992	47.4231	-3.08289
0.328184	4.65059	44.3451	1.50525		0.404159	4.34661	47.8444	-3.09551
0.328185	4.66261	44.6643	2.00975		0.404161	4.34342	48.1924	-3.07701
0.328187	4.65202	44.7869	2.54358		0.404185	3.46943	23.9973	1.33185
0.328295	12.8539	78.6223	6.04397		0.404222	3.22047	19.3554	0.934715
0.328296	12.2582	77.5202	6.02862		0.404224	3.20441	18.712	0.927379
0.328298	11.4746	76.178	6.20768		0.404225	3.19276	18.2812	0.947387
0.328299	10.1787	73.3473	6.49871		0.404227	3.17287	17.1112	0.849857
0.3283	9.80163	70.8722	6.25043		0.404238	3.09223	13.9119	0.658821
0.328302	8.45561	65.7481	5.73175		0.40424	3.08704	14.4369	0.686533
0.328303	7.71208	62.9354	5.65391		0.404243	3.05927	13.5305	0.648459
0.328304	7.28804	61.3851	5.63964		0.404244	3.05502	13.3806	0.656475
0.328306	6.56236	55.4473	4.92402		0.404246	3.04346	13.1109	0.686525
0.328307	6.06481	50.674	4.23733		0.404247	3.04951	15.3961	0.777364
0.328308	5.54725	43.8465	3.19189		0.404249	3.05534	17.017	0.816281
0.32831	5.14642	37.8562	2.07241		0.404251	3.06635	18.6672	0.859509
0.328311	4.99024	35.0108	1.5533		0.404252	3.08365	21.2761	0.944058
0.328312	5.01418	35.3769	1.76176		0.404254	3.11719	24.9711	1.07858
0.328314	4.67654	30.6749	0.872039		0.404255	3.17744	29.4063	1.18965
0.328315	4.39003	26.7719	0.267592		0.404257	3.15516	28.996	1.20775
0.328316	4.47061	28.9911	0.793795		0.404266	2.9862	19.0696	0.935843
0.328318	4.54415	31.6251	1.4277		0.404269	2.92968	15.8833	0.86515
0.328319	4.59936	33.606	1.87328		0.404282	2.84227	14.3935	0.457211
0.32832	4.66775	35.3172	2.28162		0.404284	2.82425	13.106	0.499842
0.328322	4.57435	32.9277	2.04636		0.404285	2.80841	11.9824	0.384869
0.328323	4.49824	31.0282	1.65962		0.404287	2.80692	13.3374	0.26863
0.328324	4.59094	32.2625	1.69697		0.404288	2.80209	14.1695	0.0760966
0.328326	4.65456	32.8326	1.9365		0.40429	2.78488	12.7501	0.0236875
0.328327	4.61867	32.2053	1.74913		0.404291	2.77351	12.3161	-0.00587997
0.328328	4.61275	30.6769	1.54398		0.404293	2.77097	13.5207	0.0721607
0.32833	4.51604	28.9756	1.35232		0.404295	2.75888	12.84	0.123258
0.328331	4.60863	30.6107	1.43001		0.404296	2.74964	12.6775	0.0653762
0.328332	4.56745	29.8461	1.59099		0.404298	2.74506	13.8796	0.217656
0.328334	4.66742	33.1421	2.13823		0.404299	2.72287	11.6588	0.352012
0.328335	4.62448	32.1535	1.84697		0.404301	2.70661	11.2831	0.517977
0.328336	4.54755	30.4575	1.41153		0.404303	2.6987	11.8467	0.601946
0.328338	4.58326	31.5283	1.27368		0.404304	2.68675	11.3327	0.578264
0.328339	4.60949	32.2061	1.13924		0.404306	2.67081	10.3633	0.529022
0.32834	4.58112	30.7993	1.0102		0.404312	2.6295	9.94507	0.526236
0.328342	4.54008	29.1445	0.884182		0.404314	2.61733	9.30923	0.491965
0.328343	4.47727	26.844	0.675352		0.404315	2.60589	8.92127	0.46645
0.328344	4.39023	23.8799	0.386344		0.404317	2.59495	8.49719	0.442898
0.328346	4.31853	21.8024	0.23621		0.404318	2.5815	7.30055	0.381159
0.328347	4.268	19.9916	0.181191		0.40432	2.56843	6.27095	0.33111
0.328348	4.27519	19.8884	0.32177		0.404321	2.55786	6.25531	0.323832
0.32835	4.2788	20.8474	-0.0248229		0.404323	2.54802	6.3515	0.324072
0.328351	4.51899	25.7812	-0.201821		0.404325	2.53865	6.43213	0.32986
0.328352	4.42267	26.0719	-0.667106		0.404326	2.53174	7.35384	0.366279
0.328354	4.4422	24.945	-0.790227		0.404332	2.5	8.75054	0.432884
0.328356	4.63366	31.9681	-1.68118		0.404334	2.48763	8.17553	0.409294
0.328368	4.84083	40.0784	-1.64846		0.404336	2.47332	7.16874	0.337656
0.32838	4.68195	32.6961	-2.35005		0.404337	2.46278	7.22302	0.333867
0.328382	4.55542	28.5433	-2.06428		0.404339	2.45425	7.6412	0.338886
0.328383	4.57263	28.9193	-2.10064		0.40434	2.44636	8.46086	0.360585
0.328384	4.62452	30.2553	-2.06331		0.404342	2.43416	8.10912	0.332951
0.328386	4.68759	31.481	-2.00751		0.404343	2.42619	8.75677	0.352385
0.328387	4.75648	32.7924	-1.68053		0.404345	2.41784	9.4812	0.391462
0.328388	4.76044	31.9352	-1.19735		0.404347	2.41114	10.3565	0.433766
0.32839	4.76023	32.0361	-0.719072		0.404348	2.40161	10.6254	0.474991
0.328391	4.93999	37.324	0.0294612		0.40435	2.39211	10.7476	0.498321
0.328393	4.95577	37.2948	0.501629		0.404351	2.38412	11.2424	0.509558
0.328394	4.94167	37.2833	0.958231		0.404353	2.37359	11.3927	0.53193
0.328395	4.94373	37.0925	1.38687		0.404354	2.36057	10.7864	0.504626
0.328397	4.9386	37.4075	2.00191		0.404359	2.3166	6.84679	0.293617
0.328398	4.95076	37.4412	2.30311		0.404361	2.30179	5.77532	0.22122
0.328399	4.88482	36.5998	2.78171		0.404362	2.28561	4.39727	0.133859
0.328401	4.93366	36.8383	2.84675		0.404364	2.27314	4.46261	0.0609514
0.328402	4.98812	37.3768	2.93812		0.404365	2.26133	3.86335	0.0572679
0.328403	5.02845	38.7417	3.19277		0.404367	2.2513	4.66352	0.0834351
0.328405	5.20037	40.9652	3.5146		0.404368	2.23897	4.02054	0.0795969
0.328406	6.01591	43.2886	3.54869		0.40437	2.22857	4.33674	0.0871764
0.328407	5.97041	46.5649	4.1512		0.404372	2.21788	4.67505	0.10702
0.328409	6.59703	49.9143	4.4757		0.404373	2.20711	4.85574	0.141767
0.32841	6.53127	52.367	5.00635		0.404375	2.19534	4.21199	0.175842
0.328411	6.79896	51.338	4.61362		0.404376	2.18581	4.89782	0.187904
0.328413	6.40893	49.8301	4.46034		0.404378	2.1754	5.53892	0.188386
0.328414	6.78317	49.7511	4.13002		0.404379	2.16526	5.9456	0.22081
0.328415	6.35248	48.0355	3.8459		0.404381	2.15547	6.72253	0.253899
0.328417	5.67753	44.8107	3.56911		0.404383	2.14577	7.07855	0.278801
0.328418	5.43129	41.8137	3.01276		0.404384	2.13504	7.28643	0.301778
0.328419	5.49339	42.5403	3.0948		0.404386	2.12491	7.80321	0.299328
0.328421	5.69085	44.1771	3.32456		0.404387	2.11543	8.46336	0.323304
0.328422	5.89701	46.6183	3.70951		0.404389	2.10147	7.93679	0.309457
0.328423	6.10757	49.2246	4.06815		0.40439	2.08927	7.56935	0.292581
0.328425	6.21475	51.1714	4.16998		0.404392	2.07871	7.51913	0.283559
0.328426	6.24519	51.2806	3.7697		0.404394	2.06495	6.8212	0.253798
0.328427	6.20489	50.8485	3.20064		0.404395	2.05111	6.08608	0.226532
0.328429	6.08337	49.4005	2.2159		0.404397	2.03768	5.47963	0.187741
0.32843	5.77167	46.0817	1.12016		0.404398	2.02655	5.81725	0.138734
0.328431	5.53259	43.6373	0.330446		0.4044	2.01594	6.32662	0.188561
0.328433	5.33485	41.0214	-0.410327		0.404401	2.00612	7.00714	0.169853
0.328434	5.29961	40.8991	-0.133404		0.404403	1.99692	7.81395	0.240103
0.328435	5.55199	43.5816	0.537837		0.404405	1.98458	8.24363	0.224854
0.328437	5.9188	46.8502	1.50175		0.404406	1.97255	8.43859	0.206046
0.328438	6.23439	50.6135	2.49793		0.404408	1.96229	8.95949	0.215427
0.328439	6.81728	54.7724	3.67463		0.404409	1.94783	8.53061	0.199517
0.328442	6.86783	56.0767	4.94171		0.404411	1.93326	7.95079	0.221473
0.328443	7.16896	58.1375	5.41929		0.404412	1.92008	7.44153	0.238999
0.328445	7.11864	58.2208	5.49667		0.404414	1.90798	7.81127	0.238454
0.328446	6.85334	56.8038	5.34357		0.404416	1.89571	7.5773	0.273853
0.328447	6.86207	55.4198	5.23531		0.404417	1.8854	7.93934	0.317879
0.328449	6.4896	55.0427	5.24402		0.404419	1.87396	8.45842	0.367998
0.32845	6.41507	54.7774	5.21982		0.40442	1.86518	9.61015	0.438885
0.328451	6.43444	55.6979	5.37996		0.404422	1.85456	9.96593	0.473658
0.328453	6.37655	54.3502	5.08159		0.404423	1.84695	11.1221	0.516982
0.328454	6.83923	57.5575	5.4927		0.404425	1.83666	11.6974	0.530894
0.328455	7.53188	59.4962	5.49859		0.404427	1.82457	11.9271	0.547637
0.328457	7.26021	59.7899	5.78439		0.404428	1.81398	12.4229	0.558102
0.328477	11.3959	74.0764	6.68021		0.40443	1.80157	12.517	0.553592
0.328478	10.5101	72.7663	6.8721		0.404431	1.79007	12.8296	0.563821
0.32848	10.7911	73.0485	6.8386		0.404433	1.77619	12.2969	0.527717
0.328481	10.7901	73.4813	6.90386		0.404434	1.76086	11.7575	0.484717
0.328482	10.4913	72.091	6.76777		0.404436	1.74585	10.999	0.433287
0.328484	9.51635	69.0043	6.6606		0.404438	1.73815	12.1623	0.439675
0.328485	9.20245	67.5927	6.61366		0.404439	1.72249	11.3361	0.411661
0.328486	9.23059	67.6658	6.60747		0.404441	1.71024	11.348	0.387674
0.328488	9.03321	67.476	6.57262		0.404442	1.69448	10.4743	0.341016
0.328489	8.39514	65.565	6.54234		0.404444	1.68463	11.3456	0.346308
0.32849	7.84978	63.9091	6.45952		0.404445	1.67155	11.3511	0.323458
0.328492	7.57785	63.1343	6.43883		0.404447	1.65756	11.2019	0.327394
0.328493	7.46889	62.0314	6.22926		0.404449	1.64356	10.7988	0.305322
0.328494	7.40535	61.4978	6.13593		0.40445	1.62761	10.3225	0.278722
0.328496	7.54208	62.4642	6.18156		0.404452	1.61142	9.49191	0.254648
0.328497	7.60957	62.5833	6.1486		0.404453	1.59547	8.72424	0.21926
0.328498	7.60208	62.8794	6.20834		0.404455	1.57681	7.32545	0.20934
0.3285	7.62151	62.737	6.14804		0.404458	1.5539	8.74509	0.248789
0.328501	7.50957	62.1282	6.15911		0.40446	1.54277	9.52151	0.259166
0.328502	7.59731	62.5438	6.16697		0.404461	1.5287	9.34627	0.240599
0.328504	7.60772	63.0022	6.35264		0.404463	1.51989	10.6785	0.285081
0.328505	7.44293	61.8783	6.22431		0.404464	1.52295	13.1275	0.291344
0.328506	7.24185	60.7414	6.11771		0.404466	1.52802	16.8223	0.359098
0.328508	7.09787	59.9359	6.01786		0.404467	1.53339	19.3173	0.331654
0.328509	7.08501	59.742	6.03827		0.404469	1.53998	23.3623	0.36503
0.32851	6.95709	58.6798	5.90788		0.404471	1.55049	26.2957	0.357182
0.328512	6.92247	58.1975	5.82764		0.404472	1.55585	28.3241	0.376396
0.328513	6.84143	57.2805	5.63452		0.404474	1.57201	32.7191	0.411103
0.328514	6.71428	55.9329	5.35686		0.404475	1.57793	34.5644	0.411569
0.328516	6.63412	55.1011	5.23751		0.404477	1.59421	36.8886	0.410043
0.328517	6.43325	52.6385	4.89217		0.405165	1.14983	44.017	3.68115
0.328518	6.19077	50.2371	4.55413		0.407206	0.60844	12.5616	0.123965
0.32852	6.01039	48.9335	4.38326		0.407208	0.581674	10.0935	0.128977
0.328521	5.84909	47.4591	4.17551		0.407209	0.554376	7.64287	0.147844
0.328522	5.84234	48.1512	4.27004		0.407213	0.52771	7.70206	0.198491
0.328524	6.52572	51.6105	4.58701		0.407214	0.509231	8.187	0.222892
0.328526	7.32379	58.705	5.24918		0.408274	4.36179	39.5042	3.48707
0.328529	7.94659	64.8004	5.99771		0.408275	4.33429	38.5111	3.36369
0.32853	8.4607	66.1603	6.09733		0.408277	4.30544	37.5175	3.25586
0.328532	8.12607	65.3701	5.54249		0.408278	4.30147	37.339	3.2345
0.328533	8.117	63.5404	5.06659		0.408281	4.30902	37.273	3.22877
0.328535	7.19943	58.668	4.78697		0.408283	4.30273	36.9607	3.19586
0.328536	6.81449	55.5162	4.3846		0.408496	5.79203	48.9305	4.46943
0.328537	6.34577	51.9409	3.99883		0.408498	5.78646	48.4426	4.37655
0.328539	6.10199	49.6966	3.75292		0.408501	5.81671	48.084	4.2504
0.32854	5.93841	47.5944	3.17595		0.408503	5.81692	47.8393	4.17172
0.328541	5.77162	45.5321	2.83466		0.408504	5.78383	47.1693	4.01822
0.328543	5.69956	44.4719	2.96863		0.408506	5.79959	47.3005	4.02943
0.328544	5.67005	44.0199	2.84528		0.408507	5.79028	46.9921	3.92599
0.328545	5.63097	43.391	2.58569		0.408509	5.72792	45.9865	3.73684
0.328547	5.60407	42.9743	2.49514		0.40851	5.66584	45.2048	3.63837
0.328548	5.57544	42.5725	2.43355		0.408512	5.60066	44.1734	3.41298
0.328549	5.46942	40.9491	2.15895		0.408513	5.54671	43.2598	3.22567
0.328551	5.41244	40.0677	2.25839		0.408515	5.53067	42.9817	3.13885
0.328552	5.41711	40.1013	2.20838		0.408516	5.57017	43.4433	3.21205
0.328553	5.42101	40.1666	1.93695		0.408518	5.6281	44.2724	3.42281
0.328555	5.33466	38.6583	1.72259		0.408519	5.69647	45.1544	3.54843
0.328556	5.27266	37.5944	1.43952		0.408521	5.78026	46.1438	3.66008
0.328557	5.21461	36.6199	0.768667		0.408522	5.86327	47.2697	3.92666
0.328559	5.1736	35.7307	0.328346		0.408526	5.99787	48.9099	4.11572
0.32856	5.20433	36.3043	-0.207941		0.408527	5.9767	48.3615	3.81798
0.328561	5.22677	36.6217	-0.510567		0.408529	5.94041	47.6477	3.51176
0.328563	5.20192	36.0016	-0.463013		0.408532	5.81418	45.5707	2.69717
0.328564	5.17245	35.6389	-0.73879		0.408533	5.79792	45.2058	2.35787
0.328565	5.13922	34.6934	-0.960091		0.408535	5.74541	44.423	1.77848
0.328567	5.08559	33.3527	-1.2028		0.408536	5.73757	44.2115	1.39046
0.328568	5.0264	32.1768	-1.14429		0.408538	5.75722	44.4024	0.813744
0.328569	4.9914	31.2231	-1.23211		0.408539	5.74084	44.101	0.383143
0.328571	4.91054	29.3133	-1.10589		0.408541	5.74014	44.0244	0.329808
0.328572	4.9148	29.5101	-1.01573		0.408542	5.75166	44.1411	0.367788
0.328573	4.94961	30.0711	-0.78282		0.408544	5.73609	43.8667	0.426452
0.328575	4.97566	30.467	-0.368561		0.408546	5.71978	43.6986	0.629184
0.328576	5.01404	31.5584	-0.123914		0.408547	5.73899	43.9803	1.00236
0.328577	5.04931	32.4616	0.258557		0.408576	5.59662	41.6102	-2.42699
0.328579	5.10777	33.5747	0.625853		0.408579	5.72095	42.89	-1.72635
0.32858	5.2039	35.3809	0.790553		0.408581	5.77599	43.4342	-1.33086
0.328582	5.28161	37.0755	0.678891		0.408582	5.81775	43.9925	-1.24457
0.328583	5.27597	36.973	0.458132		0.408584	5.86373	44.4703	-0.998509
0.328584	5.42577	38.9006	0.956945		0.408585	5.91991	45.0999	-0.879095
0.328586	5.58142	41.3887	1.46903		0.408587	5.96907	45.7278	-0.948264
0.328587	5.73755	43.6484	1.89979		0.408588	6.03364	46.4194	-0.62259
0.328588	5.83467	45.3446	2.16073		0.40859	6.04974	46.5611	-0.731288
0.32859	5.95319	47.0341	2.56836		0.408592	6.05987	46.6469	-0.606232
0.328591	6.04596	48.1764	3.25789		0.408593	6.06567	46.6934	-0.512809
0.328592	6.18936	50.2837	4.11065		0.408595	6.09667	47.0085	-0.241443
0.328594	6.32106	51.9617	4.80137		0.408598	6.21695	48.274	1.32117
0.328595	6.31201	51.8762	4.7865		0.408601	6.4037	50.1137	2.5766
0.328596	6.44973	53.1004	4.96243		0.408602	6.46909	50.7874	2.897
0.328598	6.46851	53.1593	4.89666		0.408604	6.49237	50.9967	2.94574
0.328599	6.4426	52.8596	4.85568		0.408605	6.47271	50.7161	2.93655
0.3286	6.39935	52.2895	4.74557		0.409809	0.710761	23.8053	-0.087697
0.328602	6.33458	51.831	4.70341		0.409811	0.687844	22.739	-0.074354
0.328603	6.3071	51.5992	4.67025		0.409814	0.654231	23.2858	-0.0567224
0.328604	6.2833	51.6304	4.68021		0.409815	0.635552	23.2286	-0.0427482
0.328606	6.28769	51.9207	4.68228		0.40982	0.584192	23.9746	-0.00319817
0.328607	6.17698	51.2331	4.58112		0.409821	0.568117	24.6091	0.00766783
0.328608	6.25422	52.4015	4.87451		0.415881	4.7678	47.6074	3.28952
0.32861	6.31467	53.3663	5.08406		0.415883	4.83838	48.5162	3.38665
0.328611	6.53033	55.6898	5.35673		0.415884	4.90498	49.3397	3.57839
0.328612	6.88832	58.5216	5.59309		0.415886	4.93008	49.6064	3.59051
0.328614	6.92129	58.9705	5.62398		0.415887	4.95723	49.9013	3.67822
0.328615	6.87407	58.764	5.60194		0.415888	4.94413	49.5766	3.55727
0.328616	6.91105	58.6722	5.57695		0.41597	4.49807	36.7676	-2.49435
0.328618	7.15433	60.5505	5.76971		0.415976	4.34722	31.3532	-2.01482
0.328619	7.50108	62.676	5.95922		0.415977	4.2626	28.79	-1.5748
0.32862	7.13041	59.1283	5.58667		0.415979	4.22215	27.41	-1.02903
0.328622	6.85249	54.2539	4.96301		0.41598	4.21874	27.1507	-0.816427
0.328623	6.27028	47.9043	4.31381		0.415982	4.20669	26.3413	-0.686452
0.328624	6.10229	41.6326	3.56768		0.415983	4.25142	27.7539	-0.673278
0.328626	5.8409	36.8381	3.02497		0.415985	4.30455	29.2987	-0.851818
0.328627	5.45299	30.2542	2.24939		0.415986	4.37562	30.7479	-0.922428
0.328629	5.03965	23.635	1.48937		0.415988	4.45396	32.638	-1.12709
0.32863	4.64107	18.0683	0.935635		0.415989	4.48709	33.7258	-1.4432
0.328631	4.61193	17.5878	0.89552		0.423101	5.17199	53.5022	2.64391
0.328633	4.63079	18.0138	1.02996		0.423106	5.38056	55.158	1.74803
0.328634	4.65366	19.6214	1.22326		0.423114	5.57146	56.62	4.32763
0.328635	4.7415	23.7022	1.67554		0.423178	6.50866	59.6149	4.85077
0.328637	4.83075	26.6591	2.08507		0.42318	6.31003	58.6167	4.73439
0.328638	4.95707	31.1825	2.56441		0.423186	7.03177	62.7026	6.08406
0.328639	5.09209	35.0112	3.01344		0.423189	7.22914	63.7716	6.73154
0.328641	5.21479	38.5362	3.37657		0.424378	2.0639	14.0389	-0.127713
0.328642	5.28365	40.3736	3.56389		0.424508	0.833887	37.2864	-0.349459
0.328643	5.30599	40.6963	3.57719		0.424509	0.784401	33.3002	-0.435518
0.328645	5.39491	41.9949	3.65749		0.42451	0.745284	30.411	-0.539667
0.328646	5.50836	43.3637	3.79939		0.426583	2.74305	24.7762	0.0879683
0.328647	5.56152	43.7441	3.75257		0.426591	2.65794	23.0082	0.17235
0.328649	5.6682	44.6465	3.55807		0.426592	2.64499	22.6857	-0.000814206
0.32865	5.65095	43.778	3.21798		0.426593	2.65851	24.3877	0.155857
0.328651	5.69267	43.989	2.95581		0.426595	2.66305	25.2908	0.351496
0.328653	5.79031	45.3529	3.08765		0.426597	2.74369	31.2938	1.07378
0.328654	5.96616	48.2913	3.44305		0.426599	2.77839	33.6	1.44915
0.328655	6.08738	49.5175	3.3291		0.4266	2.79453	35.0666	1.64521
0.328657	6.42455	53.6546	3.58359		0.426601	2.78943	35.6746	1.77546
0.328658	6.8905	58.3051	3.98762		0.426604	2.74683	34.2563	1.54246
0.328659	7.25963	62.0781	4.47243		0.426605	2.71738	33.4771	1.05073
0.328672	7.4975	65.1058	5.72448		0.426606	2.65407	30.7674	0.663089
0.328673	7.16232	62.0842	5.66269		0.426608	2.61863	29.4345	0.0567113
0.328674	6.80687	59.0141	5.55137		0.426633	2.59105	39.0015	-1.31479
0.328676	6.69323	57.0225	5.36736		0.426636	2.51632	36.8625	-1.10248
0.328746	5.99793	51.5884	4.59378		0.426637	2.48642	36.2747	-1.2006
0.328747	6.04658	51.8736	4.6422		0.426638	2.48641	36.8144	-1.09793
0.328748	6.06901	51.7399	4.61421		0.426641	2.50105	38.4251	-0.625379
0.32875	6.10345	51.5998	4.56227		0.426646	2.57052	43.8057	-0.516975
0.328751	6.09313	50.8805	4.43492		0.426648	2.57477	44.3065	-0.4238
0.328752	6.15318	50.8275	4.44016		0.426649	2.57396	44.8662	-0.264483
0.328754	6.14064	50.3679	4.37678		0.426652	2.51483	43.7207	-0.385135
0.328755	6.16142	50.4987	4.37742		0.426653	2.49219	43.3869	-0.634029
0.328756	6.22881	51.4454	4.60344		0.426662	2.3966	43.5624	-1.1852
0.328758	6.28804	51.8877	4.65516		0.426665	2.34312	42.5091	-0.986351
0.328759	6.42476	53.3737	4.89439		0.426718	1.45161	15.3184	-0.0565381
0.32876	6.46456	54.051	5.0408		0.426724	1.41931	22.0334	-1.07564
0.328762	6.62537	55.321	5.27873		0.426739	1.27029	23.3048	-1.02882
0.328763	6.53249	55.246	5.28885		0.426741	1.21704	18.6839	-0.83001
0.328764	6.50628	55.4238	5.29014		0.426744	1.17068	16.4981	-0.786935
0.328766	6.46404	55.3072	5.25783		0.426751	1.09853	17.5714	-0.881057
0.328767	6.53996	56.2263	5.33156		0.426752	1.0956	19.505	-0.901847
0.328768	6.5529	56.0542	5.10683		0.426753	1.07755	19.4341	-0.929897
0.32877	6.63314	56.5242	5.08624		0.426756	1.04522	20.012	-0.979884
0.328771	6.68129	56.7384	4.99656		0.42676	1.00374	19.361	-0.639809
0.328772	6.61186	56.2172	5.00743		0.426764	0.948878	18.2443	0.0831226
0.328774	6.76781	56.933	5.13836		0.426765	0.939034	18.9538	0.401012
0.328775	6.88178	57.548	5.22769		0.426769	0.920002	25.3255	0.941309
0.328777	7.01087	58.1749	5.3993		0.426771	0.90323	26.8139	0.945569
0.328778	7.08295	58.2811	5.41599		0.426772	0.896398	28.3853	0.936839
0.328779	7.24003	59.4519	5.91154		0.426776	0.858491	30.4519	0.905461
0.328781	7.26083	59.633	6.00336		0.426781	0.789344	29.6205	0.871049
0.328782	7.39209	60.5679	6.16005		0.426782	0.763982	27.8438	0.849008
0.328783	7.40562	60.7059	6.18499		0.426784	0.735377	26.252	0.865111
0.328785	7.40553	60.7554	6.19034		0.426788	0.647681	19.4905	0.562469
0.328786	7.46345	61.0715	6.23065		0.426789	0.630509	17.2458	0.436369
0.328787	7.59946	61.8473	6.3097		0.426792	0.596911	20.4384	0.322617
0.328789	7.69965	62.3599	6.34216		0.427893	10.1661	70.9406	6.30678
0.32879	7.72291	62.487	6.35402		0.428989	1.04898	39.2689	-1.04765
0.328791	7.79106	62.8652	6.38268		0.429014	0.542276	7.9832	-0.319439
0.328793	8.06796	64.0892	6.41631		0.430506	5.1452	35.3749	-2.36172
0.328794	8.31021	65.2623	6.47823		0.430507	5.14282	35.5077	-2.43298
0.328795	8.55327	66.3947	6.52575		0.430533	5.22339	36.5894	-0.370851
0.328797	8.75268	67.2471	6.5532		0.430539	5.5772	42.9056	-0.892851
0.328798	8.95433	67.9056	6.48968		0.430838	3.9131	34.6668	1.04231
0.328799	9.12862	68.6872	6.53187		0.432284	4.84523	30.537	0.608341
0.328801	9.15071	68.8194	6.49802		0.433183	2.04562	34.4336	1.51763
0.328802	9.15378	68.8702	6.50959		0.433184	1.92455	29.515	1.42464
0.328803	9.06408	68.6182	6.54461		0.433186	1.86828	26.5043	1.33967
0.328805	8.92756	67.9182	6.50191		0.433187	1.84512	25.5141	1.30178
0.328806	8.6683	66.7421	6.46223		0.433188	1.82184	24.2645	1.25476
0.328807	8.46053	65.8716	6.4428		0.433189	1.79808	23.1774	1.22902
0.328809	8.26271	65.1213	6.47063		0.433191	1.77528	21.7751	1.16821
0.32881	8.0315	64.1898	6.43579		0.433192	1.75615	20.8708	1.12382
0.328812	7.92425	63.7387	6.41682		0.433193	1.73441	19.4721	1.05061
0.328813	7.87635	63.7618	6.39721		0.433194	1.70968	17.9989	0.950723
0.328814	7.86099	63.8367	6.39329		0.433196	1.68598	16.0845	0.820682
0.328816	7.97246	64.4429	6.41068		0.433197	1.66186	13.9972	0.679936
0.328817	8.07321	65.0642	6.46192		0.433198	1.64432	13.0441	0.59426
0.328818	8.03447	64.8945	6.44506		0.433809	1.5187	43.4755	-3.58468
0.32882	7.95112	64.5142	6.41973		0.433811	1.51718	42.1543	-3.43791
0.328821	7.98054	64.509	6.43362		0.433813	1.5274	41.9843	-3.45252
0.328822	7.9556	64.3031	6.43812		0.433814	1.5441	42.0972	-3.4865
0.328824	7.75963	63.0194	6.34466		0.433815	1.54504	41.5381	-3.43763
0.328825	7.57782	61.8939	6.20015		0.433816	1.56254	41.6668	-3.46851
0.328826	7.62419	61.893	6.10469		0.433818	1.56411	41.0661	-3.41175
0.328828	7.89473	62.8613	6.09102		0.433819	1.57122	40.8323	-3.4373
0.328829	8.25879	64.1748	6.01472		0.433886	2.66153	49.132	-3.4692
0.32883	8.46247	65.0872	6.00994		0.433887	2.67254	49.0319	-3.37396
0.328832	8.83211	66.5041	5.93408		0.43389	2.73276	49.3303	-3.19487
0.328833	9.31922	68.226	5.83908		0.433892	2.73604	49.224	-3.10883
0.328834	9.8899	70.472	5.72511		0.433898	2.80811	49.1385	-3.13315
0.328836	10.4662	72.5796	5.54758		0.43391	2.91885	48.6152	-2.37117
0.328837	11.0249	73.7222	5.10613		0.433916	2.97197	48.3141	-1.9784
0.328839	10.9381	73.5342	4.82431		0.433917	2.96853	48.0181	-1.99501
0.32884	11.3875	74.3068	4.47101		0.433918	2.95912	47.5782	-2.09201
0.328841	11.2661	74.0718	4.21916		0.433922	2.94768	46.6835	-2.83166
0.328843	11.1436	73.5067	4.26662		0.433936	3.13869	47.4763	-3.07863
0.328844	10.8675	72.924	4.11016		0.435212	2.65546	48.9558	1.57937
0.328845	10.7376	72.5388	4.01513		0.435213	2.64038	48.9416	1.57509
0.328847	10.3652	71.6031	4.26911		0.435215	2.61005	48.8942	1.49075
0.328848	9.95243	70.8061	4.57305		0.435216	2.59317	48.8261	1.49721
0.328849	9.94321	70.7888	4.355		0.435237	2.25409	45.7554	0.100986
0.328851	10.1315	71.2813	4.10015		0.43524	2.19445	45.1553	0.101072
0.328852	9.89588	70.3	4.27498		0.435241	2.16104	44.3968	0.252718
0.328853	9.6245	69.3718	4.43813		0.435243	2.13453	43.9075	0.36634
0.328855	9.40887	68.3385	4.81412		0.435244	2.10829	43.448	0.479795
0.328856	9.0863	67.3675	4.98605		0.435245	2.0705	42.5093	0.696211
0.328857	9.09575	67.1467	4.81545		0.435246	2.03947	41.8726	0.950946
0.328859	9.01044	67.2328	4.89958		0.435247	2.01555	41.5237	1.13155
0.32886	9.03082	67.2614	4.78661		0.435248	1.99083	41.069	1.26851
0.328861	9.8944	68.3014	4.27947		0.435254	1.89623	40.1069	1.50102
0.328863	10.9449	71.0279	3.11901		0.435256	1.88763	40.4294	1.48717
0.328864	11.3923	72.3979	2.14624		0.435257	1.86636	40.1219	1.49216
0.328865	12.2784	73.7768	1.28003		0.435258	1.8558	39.9508	1.49187
0.328867	11.7534	74.2528	0.842143		0.435259	1.84187	40.0203	1.51198
0.328868	11.9197	73.6865	1.3319		0.43526	1.81805	39.5462	1.55536
0.32887	11.4858	73.0485	1.29923		0.435262	1.79457	39.0555	1.57791
0.328915	9.1697	67.2264	-1.07708		0.435263	1.78322	39.2607	1.59025
0.328917	8.36314	64.0702	-0.6808		0.435264	1.7465	38.4391	1.59532
0.328918	7.81783	61.3267	-0.667565		0.435334	0.885075	49.9022	0.425484
0.328919	7.16225	58.81	-0.462857		0.435335	0.816374	46.8427	0.446228
0.328921	6.7524	57.3498	-0.972957		0.437176	2.96205	47.3813	-2.58855
0.328922	6.61984	56.8553	-1.94441		0.437179	2.91578	46.5524	-2.5805
0.328924	6.60432	56.9349	-3.20918		0.43718	2.87238	45.6419	-2.59542
0.328925	6.64699	57.4108	-4.57194		0.437181	2.83109	44.7645	-2.5962
0.328926	6.73383	58.1101	-4.82878		0.437182	2.78197	43.6749	-2.60291
0.328928	6.96369	59.7969	-5.35909		0.437183	2.73215	42.4208	-2.55775
0.328929	7.16635	61.4495	-5.80716		0.437184	2.69789	41.7132	-2.49187
0.32893	7.34469	62.7683	-6.07059		0.437186	2.66595	41.0822	-2.53699
0.328932	7.38501	62.9216	-6.01365		0.437187	2.63644	40.4491	-2.40908
0.328933	7.80241	64.5225	-5.81785		0.437188	2.60092	39.6006	-2.38035
0.328934	8.08823	65.9263	-5.80345		0.43719	2.55601	38.3895	-2.13621
0.328936	8.37898	66.9869	-5.6396		0.437191	2.53082	37.8559	-1.2599
0.328937	8.57235	67.8197	-5.44213		0.437194	2.49609	37.3821	-0.51507
0.328938	8.82219	68.6035	-5.14914		0.437195	2.45592	36.1546	0.942671
0.32894	8.91695	68.9619	-4.78786		0.437202	2.3287	33.5735	1.39517
0.328941	8.93092	69.064	-4.86143		0.437203	2.30977	33.1253	1.33055
0.328942	8.94999	69.1742	-4.82262		0.437204	2.32158	34.3361	1.60005
0.328944	8.71077	68.3954	-4.98623		0.437205	2.32707	35.2924	2.065
0.328945	8.62306	68.1259	-4.99188		0.437206	2.36487	37.619	2.12068
0.328947	8.58982	68.1155	-5.15355		0.437212	2.33123	39.0466	1.71481
0.328948	8.44451	67.6813	-5.33161		0.437213	2.2943	37.9887	1.80737
0.328949	8.25938	67.0626	-5.75063		0.437217	2.22438	36.3888	1.69201
0.328951	8.28201	67.203	-5.75597		0.437218	2.23261	37.3225	0.916198
0.328952	8.36672	67.5862	-5.64738		0.437219	2.25092	38.8162	0.552004
0.328953	8.29006	67.275	-5.55827		0.437791	1.12367	48.9736	4.24429
0.328955	8.26754	67.1563	-5.04017		0.437792	1.12895	48.3503	4.18197
0.328956	8.09541	66.3822	-3.54556		0.437795	1.15275	46.9317	4.06458
0.328957	7.98543	65.8146	-2.18884		0.437796	1.17064	46.8871	4.05834
0.328959	7.98192	65.8147	-0.720283		0.437801	1.25561	47.9553	4.20039
0.32896	8.00533	65.8754	0.302861		0.437802	1.28495	48.506	4.25742
0.328961	7.8946	65.363	1.15154		0.437803	1.30007	48.4203	4.25566
0.328963	7.7571	64.6678	3.1699		0.437804	1.28643	46.7605	4.07214
0.328964	7.62782	64.0382	2.84204		0.437806	1.27172	45.1616	3.80941
0.328965	7.51884	63.4925	3.17891		0.437807	1.26742	43.8191	3.49223
0.328967	7.47138	63.2384	1.53963		0.437808	1.25063	41.5794	2.95859
0.328968	7.29102	62.2911	2.56161		0.437809	1.22924	39.2789	2.65631
0.328969	7.15539	61.6018	1.76758		0.43781	1.20779	37.2488	2.34282
0.328971	7.05045	61.1263	3.06997		0.437811	1.1972	35.5057	1.87547
0.328972	7.01171	60.91	2.68796		0.437813	1.1933	34.6939	1.79484
0.328974	6.9453	60.5149	1.95389		0.437814	1.20208	34.5258	1.67506
0.328975	6.86564	60.0434	2.77619		0.437815	1.22362	34.9468	1.52721
0.328976	6.81582	59.7488	4.27118		0.437816	1.2462	35.517	1.77754
0.328978	6.7601	59.4436	4.34791		0.437817	1.29198	37.4178	1.95586
0.328979	6.74319	59.3639	4.53264		0.437818	1.331	38.8201	2.00645
0.32898	6.65416	58.8069	4.16909		0.437819	1.40249	41.4259	2.6505
0.328982	6.6059	58.5347	4.1906		0.437842	1.89482	48.8657	4.08765
0.328983	6.79511	59.5661	3.98426		0.437845	2.02019	51.3712	4.36139
0.328984	6.95936	60.6958	4.65074		0.437849	2.0429	49.8931	3.04249
0.328986	7.1345	61.6599	4.7696		0.43785	2.00997	48.3846	2.78251
0.328987	7.23783	62.5664	5.1763		0.437851	1.96172	46.682	2.50773
0.328988	7.465	63.7618	5.10962		0.437853	1.93502	45.5019	2.4824
0.32899	7.59191	64.7839	5.42996		0.437854	1.91397	44.6711	2.49288
0.328991	7.82529	66.0503	5.46221		0.437855	1.92966	44.9612	2.86484
0.328992	7.83825	66.4242	5.80256		0.437857	1.93537	44.8135	3.61959
0.328994	7.83685	66.3865	5.77227		0.437858	1.94894	45.0205	3.9165
0.328995	7.95479	66.8234	5.65894		0.437859	1.96659	45.3808	4.05125
0.328996	8.06225	67.2836	5.5409		0.437903	3.60297	61.851	3.64416
0.328998	8.06679	67.2595	5.44703		0.437904	3.7459	62.9106	3.68596
0.328999	7.92973	66.5652	5.48277		0.439248	0.969082	40.5828	-1.2731
0.329001	7.80673	66.082	5.52254		0.439249	0.933316	39.0258	-1.2904
0.329002	7.69947	65.5959	5.55772		0.439253	0.827233	32.9173	-1.27999
0.329003	7.61509	65.325	5.54551		0.439254	0.792775	30.7076	-1.26813
0.329005	7.54256	64.9772	5.57605		0.439256	0.750898	28.2623	-1.28257
0.329006	7.28463	64.0778	5.73721		0.439257	0.7224	26.6991	-1.26693
0.329007	7.11181	63.231	5.84562		0.43926	0.672477	27.2946	-1.26536
0.329009	7.1094	63.3045	5.89834		0.439265	0.592285	25.556	-1.15941
0.32901	7.15298	63.5619	5.89535		0.439266	0.563665	22.7131	-1.09354
0.329011	7.12604	63.3695	5.88687		0.439765	1.65105	38.0219	-2.80998
0.329013	7.17865	63.6374	5.90996		0.439766	1.67724	38.2459	-2.78495
0.329014	7.13767	63.3517	5.90518		0.439767	1.68211	38.5765	-2.64338
0.329015	7.05808	62.8837	5.90252		0.439768	1.72026	39.6119	-2.75599
0.329017	7.01855	62.6704	5.90683		0.439769	1.8204	42.5755	-3.27761
0.329018	6.98893	62.4922	5.86992		0.43977	1.84828	43.0397	-3.41844
0.329019	6.98547	62.4756	5.52274		0.439772	1.87402	43.8134	-3.6221
0.329021	6.98883	62.4335	5.35341		0.439773	1.91146	44.723	-3.66529
0.329022	7.03616	62.7068	4.75857		0.439774	1.92456	44.7803	-3.74269
0.329024	7.06997	62.8723	4.38386		0.439775	1.93697	44.8002	-3.7749
0.329025	7.06697	62.8836	3.9271		0.439776	1.95849	45.1833	-3.88916
0.329026	7.09666	63.0833	2.99391		0.439777	1.99963	46.0122	-3.9883
0.329028	7.12283	63.2828	1.90409		0.439778	2.04829	47.1698	-4.20628
0.329029	7.13463	63.3817	0.444552		0.439779	2.07993	47.6162	-4.23672
0.32903	7.0855	63.1499	-0.626826		0.43978	2.09752	47.9168	-4.30744
0.329032	6.98445	62.6102	-1.64282		0.439782	2.12839	48.53	-4.36618
0.329033	6.85656	61.8934	-2.81497		0.439783	2.12507	47.9229	-4.31579
0.329034	6.77255	61.4193	-3.82579		0.439784	2.12207	47.2266	-4.1887
0.329036	6.79809	61.6143	-4.54769		0.439785	2.09668	46.131	-4.12133
0.329037	6.82402	61.8319	-4.85105		0.439786	2.09391	45.6643	-4.04716
0.329038	6.77414	61.5896	-5.15816		0.439787	2.13579	46.3345	-4.14179
0.32904	6.77426	61.6407	-5.20039		0.439788	2.18903	47.082	-4.21394
0.329041	6.77178	61.6933	-5.30204		0.439789	2.24203	48.1424	-4.31083
0.329042	6.74693	61.5849	-5.11935		0.439799	2.04432	40.7177	-3.55879
0.329044	6.81106	62.1164	-5.30164		0.4398	2.06674	40.4842	-3.5805
0.329045	6.76355	61.9001	-5.36733		0.439807	2.45339	46.7594	-3.41189
0.329047	6.58578	60.8177	-5.55709		0.439808	2.61277	49.437	-3.53253
0.329048	6.43013	59.7684	-5.41826		0.439809	2.56118	48.4103	-3.63228
0.329049	6.26653	58.7361	-5.37479		0.43981	2.45648	46.7168	-3.40688
0.329051	6.14974	58.1571	-5.35135		0.439811	2.48944	47.1213	-3.67481
0.329052	5.99222	56.998	-5.18367		0.439813	2.73428	51.4559	-4.04681
0.329053	5.74485	54.331	-4.65813		0.439852	2.52049	35.4138	-2.28542
0.329055	5.49673	51.9327	-4.32857		0.439854	2.48861	34.0848	-2.6952
0.329056	5.33545	50.1577	-3.8659		0.439855	2.50367	34.5874	-2.94311
0.329057	5.24039	49.2256	-3.6987		0.439856	2.52329	35.1032	-3.12938
0.329059	5.17965	48.4488	-3.44644		0.439857	2.55612	35.7752	-3.0757
0.32906	5.08473	47.3965	-3.25232		0.439858	2.5891	36.1973	-3.10322
0.329061	5.00611	46.4348	-2.93917		0.439859	2.67056	38.1089	-3.16371
0.329063	4.9967	46.2624	-2.72506		0.43986	2.67633	37.9005	-3.09922
0.329064	5.08163	47.6131	-2.77721		0.439861	2.74977	39.6883	-3.24087
0.329066	5.14264	48.429	-2.56428		0.439862	2.82642	41.651	-3.36902
0.329067	5.19972	49.2894	-2.68864		0.439864	2.90193	43.2997	-3.63258
0.329068	5.23131	49.6852	-2.58337		0.439865	2.91724	43.4096	-3.65076
0.32907	5.27897	50.3254	-2.64829		0.439866	2.92448	43.3275	-3.65137
0.329071	5.30523	50.6889	-2.62208		0.439867	2.92275	42.9857	-3.6236
0.329072	5.41224	51.9104	-3.0444		0.439868	2.95008	43.448	-3.68938
0.329074	5.4239	52.2006	-3.19413		0.439869	2.94482	43.025	-3.62434
0.329075	5.44613	52.482	-3.45021		0.43987	2.9237	42.1981	-3.48369
0.329076	5.46665	52.8241	-3.5166		0.439871	2.92025	41.828	-3.43774
0.329078	5.53285	53.5702	-3.86027		0.439872	2.91661	41.3573	-3.33038
0.329079	5.49324	53.1749	-3.26441		0.439874	2.90243	40.6503	-3.19372
0.32908	5.39465	51.9262	-2.29545		0.439875	2.90017	40.2876	-3.16989
0.329082	5.36791	51.7196	-1.65735		0.439876	2.92342	40.6391	-3.20071
0.329083	5.34803	51.5415	-1.39876		0.439877	2.92236	40.2699	-3.12665
0.329084	5.38072	51.8896	-0.503129		0.439878	2.94336	40.5716	-3.19334
0.329086	5.32859	51.3972	0.514635		0.439879	2.95924	40.6575	-3.15884
0.329087	5.25465	50.6582	1.20366		0.43988	2.98289	40.9027	-3.15656
0.329089	5.2066	50.2229	1.85042		0.439881	3.01808	41.5287	-3.22691
0.32909	5.27056	51.124	1.87753		0.439882	3.02189	41.3405	-3.18956
0.329091	5.3089	51.7781	2.11918		0.439883	3.04455	41.5947	-3.13793
0.329093	5.29768	51.7837	2.29792		0.439885	3.08155	42.1414	-3.033
0.329094	5.23253	51.2109	2.82437		0.439886	3.07189	41.8677	-3.06401
0.329095	5.25102	51.4938	2.79783		0.439887	3.10727	42.3684	-2.73962
0.329097	5.29226	52.0549	2.87557		0.439888	3.13613	42.706	-2.82322
0.329098	5.36088	52.845	2.60098		0.439889	3.10726	41.7339	-2.87883
0.329099	5.41075	53.4343	2.44249		0.43989	3.11056	41.4758	-2.87951
0.329101	5.44414	53.8679	2.30321		0.439891	3.10355	41.2017	-2.88021
0.329102	5.44793	53.9952	2.20205		0.439892	3.06188	39.7191	-2.7227
0.329103	5.44385	54.0145	2.11171		0.439902	3.0595	38.2207	-3.13776
0.329105	5.45752	54.2029	1.87277		0.439906	3.07359	37.8903	-3.15174
0.329106	5.51462	54.8201	0.94458		0.439907	3.06846	37.1223	-2.96245
0.329107	5.5644	55.3604	0.0741294		0.439909	3.13035	38.9353	-3.45948
0.329109	5.51703	55.0048	0.36525		0.43991	3.13925	38.9681	-3.46219
0.32911	5.48669	54.7902	0.338141		0.439911	3.15749	39.3601	-3.54104
0.329112	5.46304	54.6271	0.347521		0.439912	3.14781	38.7041	-3.45088
0.329113	5.44735	54.5279	0.484935		0.439913	3.13741	38.2012	-3.40919
0.329114	5.44788	54.6475	0.725333		0.439944	3.44474	41.2847	-3.77628
0.329116	5.40728	54.3382	1.33018		0.439948	3.40055	37.9548	-3.32174
0.329117	5.34865	53.8796	2.33153		0.439949	3.37643	36.0474	-3.13025
0.329118	5.34923	53.9701	2.60909		0.43995	3.43224	37.3906	-3.23333
0.32912	5.34754	54.04	2.9016		0.439951	3.5043	39.0679	-3.41596
0.329121	5.34924	54.1387	2.67438		0.439952	3.48871	38.3698	-3.36826
0.329122	5.32351	53.9507	2.46419		0.439975	3.84314	42.8924	-3.83115
0.329124	5.31205	53.9155	2.47852		0.439976	3.82441	42.3154	-3.6135
0.329125	5.29027	53.7686	2.09606		0.439978	3.84525	41.8821	-3.05999
0.329126	5.26252	53.5481	1.71816		0.439979	3.78655	40.3529	-2.62189
0.329128	5.23291	53.3203	1.3149		0.439981	3.78301	39.2316	-1.77241
0.329129	5.20197	53.0573	0.8099		0.439982	3.80998	39.3427	-1.29882
0.329131	5.20075	53.1201	0.425763		0.439983	3.85585	39.9143	-0.694508
0.329132	5.23172	53.5396	-0.154164		0.439984	3.88721	40.3042	-0.686291
0.329133	5.26752	54.0107	-0.822102		0.439985	3.9408	41.3253	-0.658295
0.329135	5.30602	54.4905	-1.59624		0.439986	3.96448	41.5528	-0.52061
0.329136	5.37002	55.197	-2.34832		0.439987	4.00168	42.0412	-0.649676
0.329137	5.40819	55.6923	-3.05985		0.439989	4.0895	43.5452	-0.488462
0.329139	5.43813	56.1111	-3.59437		0.43999	4.20513	45.0357	-0.359558
0.32914	5.46262	56.5115	-4.34591		0.439991	4.29882	46.2479	-0.319875
0.329141	5.45427	56.5347	-4.5462		0.439992	4.46633	48.2448	0.316796
0.329143	5.47543	56.8318	-4.85763		0.439993	4.60403	49.7758	0.843454
0.329144	5.49469	57.0891	-4.95755		0.439994	4.80196	52.2527	1.09752
0.329145	5.51193	57.2941	-4.90673		0.439996	5.08644	55.3169	2.1306
0.329147	5.566	57.8101	-4.81838		0.439999	5.26815	56.8592	2.28624
0.329148	5.63931	58.4938	-4.81107		0.44	5.295	56.9948	1.70509
0.329149	5.67564	58.8866	-4.85422		0.440001	5.30799	57.0183	1.05163
0.329151	5.68806	59.0818	-4.90297		0.440002	5.36249	57.4046	0.26204
0.329152	5.70352	59.3196	-4.99401		0.440003	5.40206	57.6644	-0.760199
0.329154	5.71647	59.4945	-4.89237		0.440004	5.44696	57.9595	-1.92301
0.329155	5.72802	59.6875	-4.9596		0.440005	5.48247	58.1651	-3.22631
0.329156	5.65125	59.111	-4.89238		0.440006	5.51409	58.3634	-4.08911
0.329158	5.55335	58.3751	-4.93644		0.440007	5.58794	58.896	-4.9818
0.329159	5.48132	57.8477	-4.91236		0.440008	5.66719	59.4207	-5.58396
0.32916	5.45291	57.6803	-4.85095		0.44001	5.72424	59.8208	-5.86983
0.329162	5.45204	57.7331	-4.8356		0.440011	5.76287	60.0776	-6.01786
0.329163	5.43539	57.6557	-4.83134		0.440012	5.68043	59.4145	-5.91878
0.329164	5.4328	57.7123	-4.63829		0.440013	5.58548	58.4847	-5.78176
0.329166	5.46106	58.0507	-4.74301		0.440014	5.47575	57.5496	-5.61447
0.329167	5.50364	58.5055	-4.54878		0.440015	5.39525	56.8738	-5.52186
0.329168	5.54194	58.9408	-4.82916		0.440016	5.31075	56.1902	-5.40228
0.32917	5.57281	59.31	-4.60458		0.440017	5.16335	55.1006	-5.22731
0.329171	5.6179	59.7725	-4.5507		0.440018	5.11931	54.6612	-5.18522
0.329173	5.62655	59.9242	-4.62126		0.440028	5.2412	55.4715	-5.49537
0.329174	5.66299	60.2984	-4.35585		0.44005	5.10849	51.8685	-4.73289
0.329175	5.68884	60.5813	-4.23671		0.440052	5.01877	50.7564	-4.51326
0.329177	5.70597	60.807	-4.09125		0.440053	4.88687	49.2037	-4.18162
0.329178	5.74146	61.1551	-3.94882		0.440054	4.83975	48.6313	-4.09678
0.329179	5.75156	61.319	-3.83784		0.440055	4.80852	48.1137	-4.00232
0.329181	5.77355	61.5678	-3.50636		0.440056	4.84265	48.7734	-4.22616
0.329182	5.76142	61.5448	-3.51317		0.440057	4.79221	48.1406	-4.25875
0.329183	5.76964	61.7069	-3.30119		0.440058	4.78336	47.9689	-4.18287
0.329185	5.7393	61.5558	-3.43383		0.440059	4.73926	47.4598	-4.24338
0.329186	5.71515	61.4564	-3.36459		0.440071	5.12461	50.683	-4.61701
0.329187	5.68824	61.3273	-3.21519		0.440073	4.95371	48.4972	-4.25146
0.329189	5.62952	60.9585	-3.05021		0.440074	4.92975	48.1958	-4.20934
0.32919	5.58886	60.7178	-2.69486		0.440075	4.91855	47.9092	-4.18151
0.329192	5.55183	60.5042	-2.66642		0.440076	4.96955	48.331	-4.22441
0.329193	5.52736	60.3847	-2.29783		0.440077	5.0842	49.4913	-4.40366
0.329194	5.49271	60.1923	-2.22263		0.440189	4.40936	26.3472	-0.121212
0.329196	5.44858	59.9124	-2.34825		0.440191	4.50261	28.792	-0.140719
0.329197	5.40876	59.6648	-2.47967		0.440192	4.56707	30.3676	0.186293
0.329198	5.36314	59.3644	-2.76193		0.440193	4.51765	29.3934	-0.106446
0.3292	5.35374	59.4214	-3.00512		0.440194	4.49606	28.6922	-0.56858
0.329201	5.33357	59.3473	-3.37685		0.440195	4.57358	29.5133	-0.695766
0.329202	5.35302	59.6029	-3.46446		0.440196	4.59531	31.043	-0.831442
0.329204	5.3786	59.9139	-3.68714		0.440197	4.63745	31.8286	-0.456929
0.329205	5.39306	60.1267	-3.69046		0.440198	4.63599	31.64	-0.367079
0.329206	5.40044	60.2994	-3.70378		0.440199	4.64788	31.8525	-0.0849811
0.329208	5.39443	60.3429	-3.70324		0.440203	4.67135	32.1986	-0.0389137
0.329209	5.37207	60.2445	-3.75343		0.440221	4.98678	38.2709	-2.78345
0.329211	5.32686	59.9292	-3.88611		0.440222	5.09723	40.4274	-3.13105
0.329212	5.29186	59.6968	-3.76588		0.440225	5.18059	41.7223	-3.2291
0.329213	5.22285	59.1812	-3.95277		0.440252	4.85939	33.0886	-1.89283
0.329215	5.17197	58.8439	-3.76647		0.440258	4.9587	36.0886	-2.52104
0.329216	5.13125	58.584	-3.56267		0.440274	5.32407	41.0803	-2.41295
0.329217	5.09242	58.3388	-3.44986		0.440275	5.31633	40.8525	-2.28588
0.329219	5.06201	58.1523	-3.64445		0.440276	5.31674	40.8778	-2.32163
0.32922	5.05604	58.2027	-3.62433		0.440278	5.36046	41.5031	-2.38855
0.329221	5.05091	58.2623	-3.6717		0.440279	5.39945	42.0606	-2.47658
0.329223	5.04199	58.2838	-3.5309		0.440281	5.42242	42.2962	-2.44452
0.329224	5.03272	58.3108	-3.78192		0.440282	5.44017	42.4054	-2.42102
0.329225	5.00796	58.183	-4.00911		0.440283	5.44086	42.4787	-2.36978
0.329227	4.99544	58.1718	-3.83731		0.440284	5.50855	43.4737	-2.55685
0.329228	4.99204	58.2464	-3.97002		0.440285	5.49923	43.1642	-2.23841
0.32923	5.00638	58.4914	-3.88203		0.440286	5.56649	43.8349	-1.49826
0.329231	5.00888	58.6271	-3.64882		0.440287	5.55808	43.7004	-1.16337
0.329232	5.02565	58.8848	-3.25337		0.440288	5.50481	42.8458	-1.38856
0.329234	5.04637	59.1905	-2.7662		0.44029	5.49804	42.7513	-1.33194
0.329235	5.0565	59.3916	-2.35564		0.440291	5.50555	42.943	-1.54803
0.329236	5.08965	59.7976	-1.97566		0.440292	5.46386	42.3384	-1.64783
0.329238	5.11702	60.1667	-1.61053		0.440293	5.44097	42.244	-2.26579
0.329239	5.14531	60.5026	-1.42326		0.440294	5.44504	42.4391	-2.64751
0.32924	5.16957	60.8174	-0.995958		0.440295	5.43556	42.4182	-2.91072
0.329242	5.20326	61.2206	-0.857768		0.440296	5.46459	42.8565	-3.1294
0.329243	5.1763	61.0769	-0.351616		0.440297	5.45997	42.8133	-3.11821
0.329244	5.14123	60.8586	0.25277		0.440298	5.41934	42.0682	-2.93275
0.329246	5.09835	60.5534	0.572551		0.440299	5.41972	42.0529	-2.93877
0.329247	5.01699	59.8664	-0.151219		0.440301	5.43392	42.1195	-2.86686
0.329249	4.93464	59.1536	-0.275785		0.440304	5.32501	40.3007	-2.59406
0.32925	4.83759	58.3795	-0.885715		0.440305	5.26501	39.2388	-2.40486
0.329251	4.76726	57.8157	-1.08509		0.440309	5.21487	37.9392	-1.96099
0.329253	4.68623	57.1793	-0.234581		0.440313	5.49126	42.6415	-2.93926
0.329254	4.62579	56.6667	-0.204802		0.440314	5.60481	44.4664	-3.50098
0.329255	4.62936	56.8275	-0.624677		0.440316	5.73242	46.702	-4.00741
0.329257	4.59011	56.5056	0.480185		0.440317	5.71802	46.5199	-4.03301
0.329258	4.55969	56.2641	0.621085		0.440318	5.67653	45.8534	-3.90509
0.329259	4.50667	55.691	1.49019		0.440319	5.61316	44.9676	-3.72834
0.329261	4.41683	54.6407	1.81257		0.44032	5.59748	44.7453	-3.75328
0.329262	4.3261	53.6369	2.07682		0.440321	5.52975	43.7571	-3.58727
0.329263	4.28519	53.192	1.64466		0.440323	5.51534	43.4967	-3.5121
0.329265	4.2025	52.3228	1.20752		0.440324	5.50982	43.4155	-3.53215
0.329266	4.12789	51.504	1.43692		0.440345	5.38906	40.6225	-3.04486
0.329268	4.09701	51.248	1.49888		0.440346	5.48953	42.3549	-3.34989
0.329269	4.0697	51.0284	1.74624		0.440364	6.00962	48.9974	-4.30818
0.32927	4.07355	51.2367	1.82432		0.440365	6.01577	49.0094	-4.28009
0.329272	4.10116	51.822	1.82694		0.440367	6.01449	48.8717	-4.23359
0.329273	4.12196	52.2893	1.97322		0.440368	6.00775	48.6808	-4.16051
0.329274	4.16941	53.1669	2.62566		0.440369	6.00634	48.5235	-4.08573
0.329276	4.18768	53.6079	3.1325		0.44037	6.02519	48.6723	-4.09087
0.329277	4.22037	54.2143	3.14838		0.440371	6.09403	49.4508	-4.22923
0.329278	4.23439	54.5937	3.39019		0.440372	6.13637	49.8795	-4.28637
0.32928	4.24812	54.9493	3.81946		0.440373	6.22296	50.6251	-4.29718
0.329281	4.2708	55.4065	4.08596		0.440374	6.25544	50.9815	-4.42398
0.329282	4.26669	55.5296	4.52086		0.440375	6.31676	51.6723	-4.61656
0.329284	4.24493	55.3897	4.48573		0.440376	6.47515	53.5524	-4.86425
0.329285	4.22213	55.2478	4.49018		0.440378	6.9871	57.9073	-5.13387
0.329287	4.19161	54.9811	4.44127		0.440399	5.81701	45.2931	-1.99106
0.329288	4.13697	54.3989	4.39222		0.440401	5.78668	44.6245	-1.23964
0.329289	4.12453	54.3823	4.38033		0.440417	6.05327	47.804	-1.02757
0.329291	4.11842	54.4523	4.36622		0.440418	6.10616	48.5651	-1.66355
0.329292	4.10071	54.3945	4.33272		0.440419	6.16092	49.0698	-2.28311
0.329293	4.11883	54.7782	4.34252		0.44042	6.16502	49.1884	-3.07713
0.329295	4.12581	55.019	4.31395		0.440421	6.16966	49.2188	-2.72274
0.329296	4.147	55.4434	4.31834		0.440424	6.18343	49.2153	-2.27739
0.329297	4.17361	55.9389	4.24791		0.440426	6.25252	49.7056	-1.86555
0.329299	4.23844	56.9221	4.04132		0.440427	6.23867	49.5064	-1.24542
0.3293	4.24902	57.1933	3.93529		0.440428	6.36786	50.8515	-1.79919
0.329301	4.27145	57.6078	3.69912		0.440429	6.38847	51.0779	-1.80468
0.329303	4.28446	57.8991	3.62819		0.44043	6.39689	51.1357	-1.71186
0.329304	4.30195	58.246	3.32583		0.440431	6.33665	50.5553	-1.50617
0.329306	4.34307	58.8035	3.05301		0.440432	6.31161	50.3233	-1.5008
0.329307	4.39373	59.4999	2.67622		0.440433	6.38504	51.0464	-2.06494
0.329308	4.38102	59.4471	2.58259		0.440435	6.32967	50.5401	-2.04101
0.32931	4.32537	58.9893	2.49184		0.440436	6.39205	51.1174	-2.39596
0.329311	4.32966	59.1531	2.33501		0.440437	6.49981	52.1436	-2.9832
0.329312	4.31089	59.1385	2.00264		0.440438	6.55879	52.7593	-3.35615
0.329314	4.32553	59.3844	1.70807		0.440439	6.60745	53.2633	-3.72562
0.329315	4.30258	59.3043	1.60603		0.44044	6.65547	53.771	-4.09065
0.329316	4.24259	58.7503	1.46656		0.440441	6.70529	54.3005	-4.46225
0.329318	4.16545	58.1233	1.18657		0.440442	6.80078	55.144	-4.78533
0.329319	4.13054	57.8829	0.955247		0.440443	6.79057	55.1759	-4.93058
0.329321	4.11362	57.8422	0.598495		0.440444	6.84811	55.6973	-5.10982
0.329322	4.0613	57.3297	0.685311		0.440446	6.89612	56.1095	-5.26156
0.329323	4.00721	56.8175	0.499617		0.440447	6.99095	56.8303	-5.44846
0.329325	3.9187	55.8538	1.07012		0.440448	7.11823	57.6657	-5.62913
0.329326	3.84758	55.0363	1.23862		0.446261	2.68787	44.1024	2.78999
0.329327	3.77747	54.1921	1.32283		0.446262	2.60614	41.4641	2.43857
0.329329	3.71886	53.5164	1.7067		0.446263	2.53837	38.9323	1.90996
0.32933	3.65008	52.6507	1.65859		0.446264	2.52392	38.6781	1.90161
0.329331	3.60184	52.0944	1.59994		0.446265	2.45983	36.0425	1.28371
0.329333	3.55721	51.5384	1.72911		0.446266	2.42092	34.7878	0.683073
0.329334	3.51827	51.1095	1.31584		0.446267	2.38026	33.7122	0.00684102
0.329335	3.50149	51.0488	1.13867		0.446269	2.32783	32.7161	-1.1684
0.329337	3.49064	51.084	0.896631		0.44627	2.31773	32.6859	-0.902234
0.329338	3.49663	51.4021	1.1036		0.44745	5.64641	44.2263	-0.516997
0.32934	3.49605	51.6053	0.566093		0.447771	3.25326	16.8939	-0.748191
0.329341	3.51263	52.1139	0.671053		0.447772	3.24028	16.6061	-0.733209
0.329342	3.51268	52.3361	-0.332019		0.447773	3.23834	16.8814	-0.752654
0.329344	3.51181	52.5546	0.393427		0.447774	3.23682	17.4188	-0.85872
0.329345	3.48799	52.3487	0.454406		0.447775	3.24093	18.4408	-0.955409
0.329346	3.45758	52.0243	0.00140968		0.447777	3.39339	26.7686	-1.65048
0.329348	3.41031	51.409	0.30449		0.447778	3.46121	30.439	-1.93543
0.329349	3.3578	50.6812	0.498665		0.447796	3.10417	19.8924	-0.772504
0.32935	3.31706	50.1705	0.76575		0.447797	3.06785	17.5678	-0.482808
0.329352	3.29126	49.9632	0.356175		0.447798	3.045	15.7603	-0.236264
0.329353	3.24954	49.3398	1.00121		0.447798	3.01062	13.7434	-0.0984845
0.329355	3.21639	48.9506	1.22155		0.447799	2.99987	13.4755	-0.140991
0.329356	3.19209	48.7179	1.04032		0.4478	2.98808	13.0513	-0.189808
0.329357	3.16125	48.3087	0.684784		0.447802	2.99194	14.3712	-0.0630839
0.329359	3.13186	47.9459	0.118596		0.447803	2.98036	14.4458	-0.173226
0.32936	3.09615	47.3938	0.115463		0.447833	2.78961	22.1569	1.32348
0.329361	3.03917	46.2664	-0.128867		0.447834	2.78417	22.288	1.31671
0.329363	2.9869	45.3641	-0.0545831		0.447835	2.76535	21.8122	1.33392
0.329364	2.96225	45.0884	-0.203104		0.447836	2.76452	22.0218	1.38358
0.329365	2.92788	44.4721	-0.191231		0.447837	2.75526	21.9564	1.32337
0.329367	2.89378	43.9398	-0.183851		0.447845	2.67693	21.0361	0.827235
0.329368	2.87583	43.7976	0.0887652		0.447845	2.66093	20.4527	1.17462
0.329369	2.87473	44.0781	0.0433035		0.447846	2.65136	20.6067	1.22281
0.329371	2.87266	44.3474	0.0330477		0.447999	0.821048	43.8199	1.04701
0.329372	2.87154	44.6898	0.0433709		0.448	0.79943	43.567	0.977442
0.329374	2.86369	44.8022	-0.0199921		0.448388	1.378	53.741	-4.15757
0.329375	2.86878	45.3168	0.00607909		0.448389	1.39476	53.6321	-4.16374
0.329376	2.88641	46.0689	0.261495		0.448393	1.60933	57.1822	0.331647
0.329378	2.9049	46.8098	0.0620366		0.448394	1.65267	57.8117	1.73757
0.329389	2.93412	50.008	-2.24494		0.448395	1.67858	58.2278	2.94972
0.32939	2.91599	49.8718	-2.09944		0.448396	1.7101	58.5057	4.71687
0.329391	2.91068	50.0673	-1.72444		0.448397	1.74751	59.0222	4.81174
0.329393	2.90337	50.2063	-1.1883		0.448398	1.71731	57.9266	4.88055
0.329394	2.90862	50.6777	-0.148137		0.448399	1.69494	57.0783	5.04461
0.329396	2.9213	51.2267	0.664248		0.4484	1.73793	57.314	5.0003
0.329397	2.93633	51.8786	0.873212		0.448424	1.58136	38.4758	-2.91421
0.329398	2.93378	52.1021	1.66824		0.448424	1.59972	38.758	-2.97683
0.3294	2.92628	52.2549	2.07641		0.448425	1.61595	38.9029	-3.01262
0.329401	2.90225	52.0365	2.43576		0.448426	1.64075	39.4239	-3.08156
0.329402	2.8806	51.8871	3.02345		0.448445	2.82777	60.2647	-5.3684
0.329404	2.85596	51.6667	3.10025		0.449498	1.75715	34.182	-0.935118
0.329405	2.81497	51.069	3.16289		0.449499	1.73398	33.777	-1.0667
0.329406	2.78064	50.6588	3.12455		0.449542	0.897859	12.4511	0.397475
0.329408	2.73022	49.9001	3.44963		0.449543	0.898134	16.9793	0.397865
0.329409	2.72532	50.1184	3.28753		0.450535	5.59741	46.801	-4.15911
0.32941	2.71521	50.2051	2.83917		0.450536	5.58622	46.7126	-4.17934
0.329412	2.71839	50.6059	2.54614		0.450537	5.48105	45.1725	-4.03415
0.329413	2.71619	50.8857	2.00688		0.450553	4.66007	27.8263	1.03707
0.329415	2.70759	51.026	1.00141		0.450553	4.62786	26.8846	1.58148
0.329416	2.71912	51.6487	0.825037		0.450554	4.63182	27.0107	1.72067
0.329417	2.70443	51.6403	-0.00287811		0.450555	4.71763	30.2636	1.84995
0.329419	2.71391	52.1744	-0.669376		0.450556	4.68037	28.3254	1.59483
0.32942	2.69098	52.0377	-0.88478		0.450557	4.64867	27.0009	1.36993
0.329421	2.69602	52.4496	-1.59395		0.450558	4.72978	29.6186	1.67755
0.329423	2.68926	52.6328	-1.24711		0.450629	6.28764	54.5979	4.86728
0.329424	2.68218	52.8111	-0.565576		0.45063	6.44228	55.9219	4.44591
0.329425	2.69455	53.412	-0.293224		0.450658	4.6073	27.3683	-2.18923
0.329427	2.67538	53.3558	0.179698		0.450757	4.59065	42.6496	-1.58557
0.329428	2.68352	53.8669	1.00099		0.450758	4.62091	43.2305	-1.56152
0.32943	2.68723	54.2907	1.19745		0.450759	4.65059	43.7721	-1.60412
0.329431	2.67997	54.4918	1.67554		0.450759	4.575	42.3834	-1.39967
0.329432	2.65152	54.175	2.05409		0.45076	4.52467	41.5118	-1.60551
0.329434	2.60879	53.5401	2.33706		0.450761	4.46962	40.4729	-1.36641
0.329435	2.56825	53.0144	2.37339		0.450762	4.42775	39.8289	-1.03956
0.329436	2.54532	52.8716	2.31034		0.450763	4.43897	40.4119	-0.220468
0.329438	2.5193	52.6082	2.24539		0.450764	4.35176	38.4477	-0.0170739
0.329439	2.46874	51.8008	2.44818		0.450765	4.34403	38.5159	1.03022
0.32944	2.43244	51.402	2.62228		0.450766	4.42823	40.5162	1.44393
0.329442	2.40912	51.2624	2.67982		0.450966	4.27993	70.6405	-2.47377
0.329443	2.39843	51.4024	2.64791		0.450967	3.94555	67.162	-2.55234
0.329445	2.39656	51.7618	2.56799		0.450969	3.03627	58.465	-2.687
0.329446	2.3855	51.8895	2.5562		0.450978	2.36816	49.3368	-2.69656
0.329447	2.36891	51.89	2.67369		0.450982	2.40606	53.1476	-2.69485
0.329449	2.37119	52.3823	2.55981		0.450983	2.46571	54.9362	-2.59327
0.32945	2.36977	52.75	2.38722		0.450984	2.47062	55.1826	-2.58108
0.329451	2.3521	52.733	2.238		0.45243	1.5209	24.4082	-0.790957
0.329453	2.34584	52.9835	2.01629		0.452432	1.44137	17.4695	-0.713596
0.329454	2.33924	53.2383	1.69916		0.452433	1.42181	16.2465	-0.591298
0.329455	2.33257	53.4854	1.64379		0.452433	1.41525	16.7354	-0.464426
0.329457	2.32683	53.7577	1.53252		0.452434	1.39935	16.6439	-0.31768
0.329458	2.32836	54.2035	1.31064		0.452435	1.38826	16.1999	-0.129251
0.32946	2.33347	54.6795	1.12108		0.452436	1.38887	18.2061	0.109709
0.329461	2.33318	55.108	0.926956		0.452437	1.39216	20.3775	0.432836
0.329462	2.31099	55.0229	0.76303		0.452438	1.39488	22.4142	0.634876
0.329464	2.31177	55.3758	0.649034		0.452439	1.40153	26.7311	1.06147
0.329465	2.30698	55.7204	0.589877		0.45244	1.38144	26.9868	1.12416
0.329466	2.28071	55.5415	0.332205		0.452442	1.33875	26.5531	1.04831
0.329468	2.26522	55.5705	0.247597		0.452443	1.30674	24.2032	0.806495
0.329469	2.23765	55.3564	0.210158		0.452444	1.30357	24.4922	0.751279
0.32947	2.20707	55.0869	0.246681		0.452445	1.27066	22.0989	0.415972
0.329472	2.1888	55.0667	0.304321		0.452447	1.18705	16.479	-0.398159
0.329473	2.15619	54.6895	0.519309		0.452448	1.1719	16.357	-0.511176
0.329474	2.11911	54.2696	0.75567		0.452452	1.11007	17.245	-0.876572
0.329476	2.10206	54.3225	0.77684		0.452453	1.09955	18.0049	-0.881548
0.329477	2.0917	54.5281	0.872059		0.452454	1.08167	17.4698	-0.891107
0.329479	2.07938	54.6685	0.934707		0.452455	1.0703	18.0759	-0.828458
0.32948	2.06789	54.8811	0.946214		0.452456	1.05696	18.1193	-0.91563
0.329481	2.04201	54.6659	1.08309		0.452456	1.04731	18.9103	-0.977886
0.329483	2.01121	54.3255	1.18675		0.452457	1.03022	18.3438	-0.919298
0.329484	2.00142	54.5586	1.19822		0.452458	1.01071	16.9647	-0.856871
0.329485	1.97174	54.2605	1.25048		0.452459	0.993123	16.5589	-0.871598
0.329487	1.95183	54.2213	1.34051		0.45246	0.986429	18.217	-0.847197
0.329488	1.91746	53.8126	1.39785		0.452461	0.977284	21.0702	-1.01868
0.329489	1.89067	53.6122	1.43594		0.452462	0.970049	22.7064	-1.02959
0.329491	1.85434	53.0988	1.43022		0.452463	0.973722	25.6408	-1.06278
0.329492	1.84954	53.4822	1.32295		0.452464	0.977207	28.9969	-1.13854
0.329494	1.8369	53.685	1.26091		0.452468	0.89817	28.8159	-1.1211
0.329495	1.81874	53.7075	1.10149		0.452469	0.878037	28.4142	-1.10665
0.329496	1.80645	53.9157	0.925264		0.45247	0.831891	26.168	-1.05112
0.329498	1.79237	54.0249	0.752253		0.452471	0.810019	24.699	-1.01356
0.329499	1.7742	54.0737	0.805514		0.452474	0.754395	23.1092	-0.939136
0.3295	1.75574	54.0963	0.756403		0.452474	0.730667	21.6423	-0.920095
0.329502	1.74291	54.3077	0.667798		0.452475	0.711556	20.7539	-0.890985
0.329503	1.71551	54.0697	0.713179		0.452476	0.694234	20.4616	-0.887099
0.329504	1.69837	54.138	0.562189		0.452477	0.677389	20.634	-0.913351
0.329506	1.69928	54.7715	0.574741		0.452478	0.661702	20.7464	-0.950147
0.329507	1.6888	55.0179	0.635139		0.452479	0.648386	21.5118	-0.976143
0.329509	1.66749	54.9875	0.602707		0.452479	0.646353	24.6669	-1.01589
0.32951	1.64727	54.9945	0.509978		0.452481	0.770497	37.8588	-1.11783
0.329511	1.63293	55.2026	0.395995		0.453328	4.30067	14.0562	-1.0874
0.329513	1.61182	55.123	0.302444		0.453329	4.31282	14.6789	-1.03447
0.329514	1.58636	54.9593	0.324071		0.453337	4.50408	24.2665	-1.75675
0.329515	1.55854	54.7947	0.263628		0.453338	4.52853	25.3118	-1.85869
0.329517	1.53049	54.2884	0.217141		0.453339	4.53861	25.7258	-1.89048
0.329518	1.50143	54.0729	0.217656		0.45334	4.55999	26.6845	-2.03896
0.329519	1.47996	54.0251	0.112067		0.45342	5.03595	38.0721	-1.54106
0.329521	1.45898	54.0234	-0.0207267		0.453421	4.98656	36.98	-1.36645
0.329522	1.44357	54.208	-0.113472		0.453421	4.89326	35.0295	-0.938865
0.329524	1.43362	54.6083	-0.135794		0.453422	4.77302	32.1701	-1.00037
0.329525	1.42122	54.9136	-0.322081		0.453423	4.65238	29.6768	-1.03621
0.329526	1.39756	54.8438	-0.339026		0.453424	4.57988	27.9688	-1.12583
0.329528	1.38037	54.9216	-0.575854		0.453425	4.55235	27.8605	-1.26465
0.329529	1.36547	55.1602	-0.803635		0.453477	4.16	18.7839	-1.19484
0.32953	1.34034	55.0532	-0.879126		0.453595	3.95819	33.9382	2.2802
0.329532	1.29879	54.4944	-0.673942		0.453599	4.15724	38.524	2.78857
0.329533	1.26254	53.8545	-0.7294		0.455029	2.41417	21.9471	-0.666148
0.329534	1.22473	53.0611	-0.530787		0.45503	2.44952	24.213	-0.273284
0.329536	1.18519	52.3476	-0.534998		0.455033	2.50599	31.7086	-0.87267
0.329537	1.15699	51.9598	-0.351718		0.455035	2.45544	29.4288	-0.560719
0.329539	1.12829	51.6331	-0.260507		0.456153	4.53588	47.6279	1.76445
0.32954	1.09509	51.0561	-0.0682642		0.456156	4.11444	40.1947	-0.678259
0.329541	1.0664	50.6843	-0.0837249		0.456157	3.94166	36.5182	-0.974538
0.329543	1.05082	50.9541	-0.322531		0.456158	3.83901	33.6848	-1.02135
0.329544	1.03734	51.3645	-0.315827		0.456158	3.7343	30.7013	-1.0504
0.329545	1.01835	51.4233	-0.619408		0.456159	3.60046	26.6265	-0.930591
0.329547	0.996988	51.4139	-0.78038		0.45616	3.54384	24.5601	-0.944277
0.329548	0.989232	52.158	-0.855008		0.456161	3.50564	23.6914	-0.783549
0.32955	0.963858	51.953	-0.894513		0.456166	3.44861	23.0633	-0.441515
0.329551	0.945195	52.1255	-1.05098		0.456167	3.46352	24.2161	0.0354497
0.329552	0.922139	52.1175	-1.18535		0.456168	3.46764	24.3441	0.200194
0.329554	0.902348	52.2891	-1.18513		0.456168	3.49595	25.8429	0.661411
0.330175	4.25423	69.1222	-3.35431		0.456169	3.49039	26.0394	0.580639
0.330293	2.94195	36.2665	-2.45556		0.45617	3.51668	27.5148	0.929238
0.330295	2.91607	34.721	-2.28711		0.456171	3.51138	27.3699	1.00409
0.330296	2.88723	32.4623	-2.126		0.456171	3.53582	28.6242	1.06861
0.330297	2.86353	30.7866	-2.00636		0.456178	3.57126	32.5238	-1.73582
0.330299	2.82701	28.0494	-1.89558		0.456178	3.77375	37.075	-2.22473
0.3303	2.85312	28.4301	-1.80604		0.456957	4.4486	36.2401	2.68698
0.330302	2.8152	26.2398	-1.67056		0.456958	4.50968	37.1043	2.11774
0.330303	2.81403	24.0121	-1.53733		0.456959	4.53826	36.8341	2.07787
0.330304	2.77642	21.9022	-1.40598		0.456959	4.58572	37.4302	1.55925
0.330306	2.79915	21.2891	-1.18934		0.45696	4.74852	39.574	1.81663
0.330307	2.78721	20.3494	-1.0897		0.456961	4.98252	42.9876	0.568876
0.330308	2.77027	16.9319	-0.871594		0.457196	5.287	45.0556	3.83137
0.33031	3.20409	22.9597	-0.128146		0.457197	5.1592	42.3533	3.56356
0.330342	8.19694	76.6945	6.00913		0.457359	3.92142	43.7631	-2.67415
0.330343	7.60592	74.8904	6.07955		0.45802	3.91488	34.3025	1.90736
0.330344	7.13426	72.704	6.07039		0.458334	7.87856	67.4546	6.14044
0.330346	7.02842	71.9289	6.07366		0.458335	7.60811	66.0999	6.10254
0.330347	6.58141	69.5076	6.03077		0.458424	4.75078	50.2231	0.642418
0.330348	6.03899	67.1787	6.0482		0.458425	4.83869	51.4531	-0.0984907
0.33035	6.11499	67.1222	5.9188		0.458426	4.86759	51.9689	-0.127438
0.330351	6.08759	66.7554	5.92898		0.458426	4.81294	51.2985	0.709274
0.330353	6.0301	66.7506	5.93425		0.458427	4.7806	51.0929	-0.087964
0.330387	7.44199	72.3217	6.20142		0.458427	4.83719	51.8286	-0.302508
0.330389	7.36926	72.0473	6.22755		0.458428	4.89725	52.8234	0.200791
0.33039	7.06374	70.8137	6.24949		0.458429	5.00947	54.0796	0.174111
0.330391	7.43174	71.427	6.19701		0.458429	5.03561	54.3507	1.5149
0.330393	7.30397	71.4395	6.24663		0.45843	5.09486	54.9821	0.496641
0.330394	8.03278	73.2442	6.13444		0.458431	5.01227	54.231	1.77603
0.330395	7.84288	73.1117	6.1524		0.458437	4.86758	54.332	4.36928
0.330397	8.36254	74.1786	6.08588		0.458438	4.91615	54.9633	4.59656
0.330398	8.18079	73.8783	6.01001		0.458464	4.90006	58.4477	1.21261
0.3304	8.37251	74.312	5.87698		0.458465	5.01235	59.4919	-0.427748
0.330401	8.46008	74.4866	5.76937		0.458465	5.04888	59.9631	-0.559847
0.330402	8.22135	73.117	5.78311		0.45849	3.43997	42.474	-0.242677
0.330404	7.98322	71.8733	5.80916		0.45849	3.43209	42.4395	-0.25527
0.330405	8.86239	72.9395	5.31324		0.458491	3.52119	44.8779	-1.0487
0.330407	9.87159	73.9564	5.01875		0.458492	3.52276	45.2476	-1.15452
0.330408	10.2568	74.8165	4.53277		0.458492	3.55276	46.094	-0.935295
0.330409	11.3086	75.9144	4.4337		0.458494	3.64299	48.1729	0.0898975
0.330411	10.9758	75.676	4.43442		0.458495	3.69154	49.3052	-0.0917733
0.330634	15.5275	81.114	6.00187		0.458495	3.7325	50.3123	-0.413089
0.330635	13.5848	79.8279	6.09152		0.458497	3.84097	52.6084	-0.683826
0.330636	13.4149	79.688	6.16384		0.458497	3.83534	52.7084	-1.78919
0.330638	13.3626	79.7071	6.26003		0.458498	3.7944	52.2867	-2.8716
0.330639	13.0567	79.5823	6.36238		0.458498	3.81494	52.8091	-3.68798
0.330641	13.0605	79.6942	6.43375		0.458499	3.87559	53.998	-4.18174
0.330642	13.5986	80.3063	6.3765		0.458505	3.34459	45.8592	0.98994
0.330643	16.6074	81.478	6.20113		0.458512	3.42133	50.034	-3.19812
0.330682	13.2219	79.1416	6.79369		0.458516	2.81204	29.9175	-1.67447
0.330684	11.8347	77.4953	6.66555		0.45859	1.36881	31.2762	1.67948
0.330685	11.4631	76.8055	6.69671		0.45859	1.48002	36.4553	1.71574
0.330686	11.3541	76.0193	6.64432		0.458617	0.661447	30.885	1.73383
0.330688	11.1377	75.4666	6.62841		0.458619	0.636334	32.5483	1.76729
0.330689	10.8062	74.282	6.65794		0.458897	1.48993	41.9548	0.591586
0.330691	10.1923	71.979	6.61431		0.458898	1.5193	42.5217	0.768647
0.330692	9.80737	71.02	6.67514		0.458902	1.84604	49.9215	0.847621
0.330693	9.69806	70.349	6.58761		0.458902	1.78804	47.6487	2.40289
0.330695	9.52733	70.1147	6.52012		0.459401	6.15205	58.044	-0.490351
0.330696	10.2044	71.4943	6.24688		0.459407	6.42635	59.0893	2.3223
0.330698	10.4005	71.8319	6.07174		0.46051	4.14624	60.9189	0.0568703
0.330699	10.1694	70.7969	6.04676		0.460511	3.81932	58.055	2.25751
0.3307	9.94429	69.7763	5.94616		0.460523	3.05601	50.9001	-0.0251345
0.330702	9.91488	69.654	5.89747		0.460524	2.95484	49.325	-1.92537
0.330703	9.62737	68.6803	5.95114		0.460525	2.92283	48.9777	-2.71492
0.330704	9.33918	67.9325	6.05461		0.460525	2.8972	48.7693	-3.42107
0.330706	8.77486	66.5124	6.26419		0.460526	2.8659	48.4167	-3.38634
0.330707	8.1228	65.013	6.56234		0.460526	2.83374	47.701	-3.33681
0.330709	7.80362	64.1035	6.6596		0.460528	2.78195	47.4661	-3.42159
0.33071	7.96513	64.9508	6.73858		0.460528	2.79252	48.0673	-3.51022
0.330711	7.95933	64.9775	6.78066		0.460529	2.76548	47.9857	-3.50575
0.330713	7.93902	64.8148	6.75828		0.46053	2.76108	48.1627	-3.52232
0.330714	7.93263	64.6954	6.76211		0.46053	2.73665	47.8359	-3.48444
0.330716	7.83366	64.0631	6.72925		0.460531	2.74576	48.3309	-3.53211
0.330717	7.8428	64.0798	6.73424		0.460531	2.75066	48.6965	-3.55346
0.330718	7.8549	63.9466	6.73435		0.460532	2.77231	49.4913	-3.60319
0.33072	7.88891	63.9971	6.75084		0.460532	2.74971	49.2663	-3.60513
0.330721	7.94472	64.3271	6.78375		0.460533	2.75804	49.7655	-3.63339
0.330723	8.08023	65.1184	6.83518		0.460534	2.74121	49.6449	-3.62337
0.330724	8.12353	65.4523	6.84483		0.460534	2.7116	49.2308	-3.58329
0.330725	8.17063	65.7355	6.84874		0.460535	2.70414	49.3658	-3.57507
0.330727	8.20381	66.0582	6.8594		0.460535	2.67064	48.9439	-3.53287
0.330728	8.12713	65.9555	6.80527		0.460536	2.62948	48.293	-3.47752
0.330729	8.04906	65.8958	6.7818		0.460536	2.56591	47.4374	-3.39889
0.330731	7.98895	65.7844	6.74563		0.460537	2.54126	47.1501	-3.36441
0.330732	7.88066	65.2345	6.69446		0.460537	2.51142	46.7391	-3.32283
0.330734	7.79911	64.7616	6.67303		0.460538	2.49411	46.6842	-3.30218
0.330735	7.82348	64.7643	6.68232		0.460538	2.46746	46.3552	-3.27272
0.330736	7.83102	64.681	6.69699		0.460539	2.46429	46.5531	-3.28946
0.330738	7.85691	64.6033	6.71664		0.46054	2.46724	46.9568	-3.31211
0.330739	7.82603	64.2111	6.71833		0.46054	2.45964	46.8803	-3.30879
0.330741	7.79871	63.8772	6.70911		0.460541	2.46539	47.3603	-3.33986
0.330742	7.80615	63.7248	6.72816		0.460541	2.44786	47.1867	-3.32618
0.330743	7.83547	63.7335	6.74543		0.460542	2.41822	46.548	-3.27022
0.330745	7.89807	63.9552	6.77606		0.460542	2.39157	46.0553	-3.24336
0.330746	7.92031	64.0058	6.7822		0.460543	2.34715	44.8166	-3.118
0.330748	7.93776	64.0682	6.78915		0.460543	2.31463	44.4683	-3.10523
0.330749	8.00677	64.3	6.80321		0.460544	2.26283	43.4294	-2.99986
0.33075	8.17557	65.0421	6.85811		0.460544	2.22292	42.7855	-2.91514
0.330752	8.41535	66.023	6.89116		0.460545	2.19788	42.5484	-2.86276
0.330753	8.71956	67.1932	6.90143		0.460546	2.19654	43.16	-2.83086
0.330754	9.0771	68.5173	6.90768		0.460546	2.20898	44.5497	-2.88816
0.330756	9.45966	69.743	6.88445		0.462135	4.04521	36.3036	-2.71878
0.330757	9.672	70.3002	6.87389		0.462869	3.91962	23.3485	0.535291
0.330759	9.92376	71.2345	6.8312		0.462875	4.37303	37.5759	-1.25735
0.33076	10.338	72.3709	6.78107		0.462875	4.4038	38.1395	-1.06084
0.330761	10.9683	73.9146	6.71506		0.462876	4.51313	40.4278	-1.12486
0.330763	11.3719	74.7755	6.67735		0.462876	4.59825	41.9702	-1.3596
0.330764	11.8972	75.7909	6.631		0.462877	4.7026	43.9103	-1.71159
0.330802	12.1675	76.2755	6.69636		0.46288	4.88185	47.2722	-2.86892
0.330803	13.339	77.1911	6.69178		0.46288	4.87399	47.0475	-2.60481
0.330828	7.94714	64.5535	6.24451		0.462881	4.83982	46.7278	-2.75146
0.33083	7.54808	62.8592	6.01133		0.462881	4.81901	46.5815	-2.89644
0.330831	7.56827	63.3655	5.9921		0.462882	4.80132	46.4551	-3.02317
0.330834	7.25597	61.1709	5.89913		0.462897	5.51203	56.1293	-1.20852
0.330837	7.47242	61.9833	4.91471		0.462898	5.51182	56.2042	-0.247099
0.330839	7.80418	62.677	2.46807		0.462898	5.52568	56.3632	-0.127013
0.330841	7.67558	61.018	0.928109		0.4629	5.51578	56.5765	3.78711
0.330842	7.61435	60.2435	0.410295		0.462901	5.55635	56.9983	3.68309
0.330843	7.82196	61.1447	-0.787005		0.462901	5.5486	57.0774	4.36032
0.330845	7.78932	60.9166	-0.539448		0.462901	5.6	57.6465	4.67953
0.330846	8.03298	61.9552	-1.2141		0.462902	5.69936	58.7993	5.5078
0.330848	8.28612	62.8929	-1.19511		0.462904	4.92609	49.5796	2.66069
0.330849	8.62835	64.0586	-1.83399		0.462908	4.20554	41.1608	-1.31457
0.33085	8.54346	62.6115	-0.800497		0.462909	4.22363	41.6458	-1.46459
0.330852	8.20676	60.2427	0.439988		0.462909	4.27319	42.6692	-1.55688
0.330853	8.33608	59.5365	-0.0415863		0.462912	4.33059	44.4458	-2.14743
0.330855	7.74434	57.1381	0.0482687		0.462912	4.3349	44.6259	-2.22092
0.330856	7.55574	55.2154	0.179762		0.462913	4.33134	44.6499	-2.17309
0.330857	7.19934	52.8809	-0.536323		0.462916	4.34335	45.7569	-2.30616
0.330859	6.4409	49.215	0.025268		0.462916	4.31968	45.4722	-2.37601
0.33086	6.03928	46.8392	0.957056		0.462917	4.36317	46.2946	-2.77452
0.330862	6.45062	50.1589	-0.135752		0.462918	4.34887	46.5862	-3.26568
0.330863	6.76788	52.8175	-1.22685		0.462918	4.34223	46.696	-3.45144
0.330864	7.14334	55.2978	-2.11334		0.462919	4.32471	46.9034	-3.67217
0.330866	7.27876	56.4799	-1.87607		0.462922	4.18408	45.3207	-3.43271
0.330867	7.41506	57.6076	-2.08075		0.462923	4.14749	44.6753	-3.29598
0.330869	7.62631	59.1427	-2.45851		0.462923	4.12685	44.3599	-3.19483
0.33087	7.78978	60.6405	-2.5496		0.462924	4.13537	44.5769	-3.04965
0.330871	7.88455	61.1651	-2.89345		0.462925	4.15572	44.9869	-3.00368
0.330873	7.93417	61.295	-1.56825		0.462925	4.19845	45.8445	-2.91517
0.330874	8.04017	62.0984	0.785556		0.462927	4.23298	46.5286	-2.63558
0.330876	8.07868	62.5075	1.34526		0.462928	4.08825	44.7825	-2.88797
0.330877	8.84956	65.4155	1.82763		0.462929	3.93922	42.1544	-2.6779
0.330878	9.41574	67.2089	1.4542		0.46293	3.87092	41.065	-2.59554
0.33088	11.0955	70.3864	1.22155		0.462933	3.70697	37.5655	-1.22489
0.330881	12.1973	73.6648	2.19844		0.462934	3.67143	36.3666	-0.714086
0.330882	13.5488	75.0651	2.7379		0.462934	3.55983	34.0931	-0.135832
0.330896	16.1805	79.3283	3.64441		0.462934	3.56017	34.2889	-0.17429
0.330899	15.2507	78.0161	1.73945		0.462935	3.60211	35.607	-0.442392
0.330902	14.9493	76.084	-0.66696		0.462935	3.65919	37.2457	-0.894986
0.330906	12.8013	73.7433	-5.13361		0.462936	3.75996	40.0716	-1.78752
0.330909	10.6423	71.8024	-5.92609		0.462936	3.80588	41.2946	-2.24192
0.33091	10.6362	71.7865	-6.02201		0.462996	2.80679	50.5435	-3.49363
0.330912	10.9577	72.511	-5.82707		0.462997	2.64258	45.5892	-3.12732
0.330913	11.8394	73.9408	-5.51842		0.462997	2.57265	43.6849	-3.05728
0.330915	12.1129	74.5349	-5.19615		0.462998	2.50135	41.4617	-2.89962
0.330916	12.697	75.3214	-4.3554		0.462998	2.43866	39.4878	-2.75363
0.330917	13.2083	76.0022	-3.29454		0.462999	2.38786	37.7275	-2.58834
0.330919	13.6486	76.7181	-2.18459		0.462999	2.35345	36.6445	-2.44928
0.33092	14.338	77.692	-1.31096		0.462999	2.32383	35.7404	-2.35496
0.330921	16.3011	79.4035	-0.376011		0.463	2.30023	35.1184	-2.29276
0.331026	18.2313	81.3245	-3.99562		0.463	2.26081	33.7225	-2.13719
0.331027	16.1681	80.0456	-4.22725		0.463001	2.2431	33.2975	-2.07514
0.331029	14.7977	78.9262	-4.59655		0.463001	2.233	33.4591	-2.10511
0.33103	14.2397	78.4849	-4.9274		0.463002	2.23253	33.9951	-2.17746
0.331173	8.11461	63.8921	-5.37515		0.463002	2.22664	34.328	-2.24777
0.331174	7.70455	62.3378	-5.36301		0.463002	2.22467	34.8444	-2.31801
0.331176	7.84663	64.1558	-6.0234		0.463018	1.82905	35.2021	0.901528
0.331177	8.15611	65.9388	-6.13291		0.463019	1.79774	34.145	1.03806
0.331178	8.02754	65.4635	-6.14216		0.463019	1.76264	32.7722	0.931503
0.33118	7.71228	63.3528	-5.90214		0.463032	1.34312	31.2758	-1.47183
0.331181	7.44866	62.1472	-5.87391		0.463033	1.33219	31.5491	-1.81037
0.331183	7.43934	61.9787	-5.79589		0.463033	1.32329	31.8646	-1.81999
0.331184	7.31882	61.4689	-5.8118		0.463044	1.01205	35.0164	2.20225
0.331185	7.35181	61.749	-5.84054		0.463045	0.948062	34.5687	2.16143
0.331187	7.34654	61.7689	-5.82565		0.463052	0.773919	40.739	1.96111
0.331188	7.26513	61.6347	-5.81767		0.463534	6.61872	59.685	-5.63906
0.33119	7.35195	62.029	-5.83066		0.463534	6.754	60.6053	-6.06723
0.331191	7.43701	62.9019	-5.9689		0.463535	6.89757	61.4823	-6.36835
0.331192	7.44052	62.6375	-5.94217		0.463535	6.97917	61.9608	-6.50465
0.331194	7.52866	62.9091	-5.97441		0.463535	7.0662	62.4321	-6.55058
0.331195	8.04273	64.9837	-6.05085		0.463536	7.1409	62.8748	-6.66445
0.33123	7.50508	50.2892	-3.94829		0.463536	7.30998	63.6698	-6.36206
0.331234	5.89326	41.254	-3.06685		0.463537	7.37831	64.0931	-6.57775
0.331236	5.07523	36.5821	-2.26183		0.463537	7.46947	64.5362	-6.29863
0.331237	5.16483	38.4762	-2.25901		0.463728	1.06877	50.6629	-2.64633
0.331238	5.20901	40.7524	-2.40896		0.46373	0.863372	41.7047	-2.44854
0.33124	5.12031	38.9899	-2.24557		0.46373	0.818137	39.3054	-2.35045
0.331241	5.06082	37.3701	-2.09732		0.463731	0.779122	37.6612	-2.31965
0.331243	5.03062	37.0683	-2.15464		0.463731	0.758432	37.1358	-2.26559
0.331244	5.02236	37.4821	-2.25558		0.463731	0.747483	37.6914	-2.34982
0.331245	6.36983	41.7939	-2.29695		0.463732	0.713857	37.3982	-2.29212
0.331365	11.5971	76.5821	-3.63528		0.464136	4.28287	31.1397	2.49545
0.331366	11.2856	75.8909	-3.48563		0.464137	4.3272	32.8903	2.60139
0.331367	11.3552	75.9898	-3.207		0.464137	4.33678	33.3574	2.66953
0.331369	12.2653	76.7108	-3.16288		0.464196	6.12749	58.943	-4.2866
0.33137	12.3557	77.1688	-3.08843		0.464197	6.05093	58.5196	-4.04362
0.331456	11.2156	71.8898	-2.31125		0.464197	5.96857	58.0006	-3.98288
0.331457	8.58868	67.8356	-2.73094		0.464197	5.92962	57.7949	-4.07607
0.331459	7.55521	64.4333	-2.84343		0.464198	5.93018	57.9259	-4.71773
0.33146	6.40942	61.3019	-2.309		0.464198	6.02479	58.6698	-4.97488
0.331461	6.27857	60.5025	-1.49985		0.464199	6.1527	59.7597	-5.79983
0.331463	6.05796	59.3875	-0.841389		0.464199	6.04888	59.1198	-5.69504
0.331464	6.03832	59.4372	0.139387		0.464203	4.04737	33.1344	-1.10402
0.331466	6.11485	60.0172	1.33023		0.464203	4.00007	31.9017	-1.16905
0.331467	6.20927	60.7676	2.60479		0.464204	3.97406	31.2759	-1.34647
0.331468	6.47653	62.4386	3.23032		0.464204	3.99795	31.9399	-0.989529
0.33147	6.89504	64.665	3.94905		0.464205	4.2543	37.3974	1.17295
0.331471	7.26974	66.4972	3.86881		0.464489	1.14302	40.3766	-0.347404
0.331473	7.72111	68.7389	3.59677		0.464489	1.17743	41.758	-0.0619002
0.331474	8.04609	70.3209	3.41428		0.464489	1.2129	43.1111	0.168263
0.331475	8.50464	72.0077	3.21446		0.46449	1.24295	44.1641	0.469136
0.331477	9.04308	73.7219	2.91712		0.46449	1.2729	44.9921	0.800416
0.331478	9.16705	74.5358	2.71746		0.46449	1.3044	45.8246	1.02757
0.33148	9.24799	74.8028	2.79642		0.464491	1.42585	49.2037	-0.158267
0.331481	9.32817	75.0708	3.01654		0.464491	1.46156	50.1933	-0.631302
0.331482	9.27944	75.2308	3.23541		0.464492	1.548	52.5275	-2.67072
0.331484	9.55517	75.8884	3.2176		0.464499	1.82714	52.9606	-4.66366
0.331485	9.60503	76.0942	3.17411		0.464499	1.84078	52.9555	-4.71936
0.331487	9.44161	75.8262	3.3426		0.4645	1.90361	54.0777	-4.78846
0.331488	9.62146	76.3879	3.39445		0.464503	2.01549	52.4939	-4.67694
0.331489	9.84889	76.971	3.40082		0.464574	4.36985	53.2588	3.8651
0.331491	10.1283	77.7767	3.49845		0.464578	4.80736	56.7118	4.60671
0.331492	10.3323	78.2182	3.44569		0.464583	5.14977	58.4297	-3.16344
0.331494	10.6413	78.7802	3.33358		0.464584	5.20507	58.6207	-0.759344
0.331495	10.5477	78.543	3.53213		0.464656	5.55811	52.3097	-3.8984
0.331508	5.94073	60.5698	4.74934		0.464659	5.60255	52.5662	-4.19755
0.331509	6.0966	61.9158	4.7842		0.464784	5.10443	56.4199	5.05297
0.331511	6.54282	65.286	4.85252		0.464844	2.41199	41.1615	3.04104
0.331512	6.78873	66.8407	4.86785		0.464844	2.38723	40.6701	2.97301
0.331513	6.96579	68.5545	4.87828		0.464844	2.36738	40.0723	2.89292
0.331515	7.08632	69.3039	4.8798		0.464845	2.36992	40.3435	2.85445
0.331516	7.13437	69.6024	4.84329		0.464845	2.36088	40.3213	2.78908
0.331518	7.00719	69.2128	4.84961		0.464845	2.34005	39.9935	2.78148
0.331519	7.12285	69.5771	4.74764		0.464845	2.34966	40.6373	2.82093
0.33152	7.19292	70.0504	4.74375		0.464846	2.32798	40.2026	2.77309
0.331522	7.9066	72.1858	4.77856		0.464846	2.29358	39.228	2.65723
0.331523	7.95553	72.64	4.53102		0.464846	2.26973	38.5573	2.58307
0.331526	8.845	75.4288	3.48811		0.464847	2.14845	34.7094	2.23302
0.331527	9.33365	76.882	3.2363		0.464847	2.12898	34.6247	2.23573
0.331529	9.6821	77.8344	3.04327		0.464848	2.14114	35.7079	2.35803
0.33153	9.74128	78.2064	2.88462		0.464849	2.1898	38.9344	2.21977
0.331532	9.63859	77.3841	2.79251		0.464849	2.20114	39.8568	1.83891
0.331533	9.05774	76.0903	2.67214		0.46485	2.18906	40.0572	0.633432
0.331534	8.89082	75.5363	3.11902		0.46485	2.20062	40.9214	0.0558941
0.331536	8.5197	74.5256	3.44805		0.46485	2.15587	39.6722	-0.79214
0.331537	7.98999	72.6402	3.79816		0.46485	2.14129	39.4755	-1.30218
0.331539	7.94032	72.6182	3.69692		0.464851	2.09867	38.1221	-1.95805
0.33154	8.07074	72.9197	3.74783		0.464851	2.11263	39.2794	-2.15859
0.331541	8.00009	72.8683	3.53766		0.464852	2.08685	39.235	-2.59764
0.331543	8.0653	72.6887	3.30921		0.464852	2.04543	38.0231	-2.53819
0.331544	8.01067	72.9396	3.08458		0.464852	2.02981	38.0152	-2.60139
0.331546	8.09143	72.9911	3.0179		0.464853	2.00765	37.6428	-2.61043
0.331547	8.16283	73.7376	2.68882		0.464853	2.01165	38.2681	-2.5922
0.331549	8.16473	73.8448	2.57702		0.464853	2.04198	40.0262	-1.48804
0.33155	7.82677	72.6087	2.54294		0.464853	2.03962	40.3464	-1.38465
0.331551	7.34056	70.9867	2.76505		0.464854	2.03276	40.3703	-0.720686
0.331553	7.46433	71.3788	2.89415		0.464854	2.04191	41.2093	-0.603248
0.331554	7.22504	70.6265	3.14151		0.464854	2.02788	40.993	-0.254871
0.331556	7.19655	70.3791	3.26236		0.464855	2.04996	41.7841	0.333042
0.331557	7.30443	70.8655	3.2401		0.464855	2.01012	41.1587	0.124829
0.331558	7.26383	70.8693	3.18284		0.464855	2.02421	41.7396	-0.180747
0.33156	7.22833	70.5121	2.60028		0.464856	1.996	41.1272	-0.242713
0.331561	7.05719	69.9914	1.64129		0.464856	1.95406	39.7344	-0.369668
0.331563	6.82147	68.7084	1.86214		0.464856	1.90045	38.3779	-0.681617
0.331564	6.64058	68.0024	1.8576		0.464856	1.86611	37.1931	-0.905534
0.331565	6.5237	67.5318	1.96867		0.464857	1.83696	36.5335	-1.05475
0.331567	6.25561	66.3701	2.0858		0.464857	1.81075	35.8476	-1.15513
0.331568	6.0561	65.6852	2.3741		0.464857	1.80808	36.3656	-1.25136
0.33157	5.96403	65.3202	2.96022		0.464858	1.79818	36.4322	-1.74349
0.331571	5.87611	64.8926	4.00034		0.464858	1.78267	36.3138	-1.84218
0.331572	5.86436	64.934	4.42444		0.464858	1.80863	38.1483	-1.89161
0.331574	5.82377	64.6297	4.48418		0.464859	1.80153	38.4308	-1.92445
0.331575	5.61704	62.8986	4.47218		0.464859	1.7974	38.717	-1.86492
0.331577	5.53365	62.289	4.48034		0.464859	1.76759	37.8276	-1.84765
0.331578	5.45524	61.7683	4.40807		0.464859	1.75566	37.8247	-2.05391
0.331579	5.36017	61.1564	4.42226		0.46486	1.75023	38.2909	-2.32429
0.331581	5.30948	60.8551	4.45426		0.46486	1.73533	38.069	-2.43033
0.331582	5.29956	60.8906	4.47321		0.46486	1.71483	37.8558	-2.25635
0.331584	5.26898	60.7513	4.46311		0.464861	1.70733	38.1031	-2.32109
0.331585	5.30028	61.2524	4.4704		0.464861	1.6968	38.276	-2.29822
0.331586	5.41403	62.4257	4.47547		0.464861	1.6783	38.04	-2.1654
0.331588	5.54728	63.4144	4.40157		0.464862	1.68096	38.8546	-2.21306
0.331589	5.84713	65.1144	4.2788		0.464862	1.67064	38.9664	-1.9204
0.331591	6.3314	67.2957	4.08333		0.464862	1.66094	39.1174	-2.01219
0.331592	6.88038	69.9463	3.8111		0.464863	1.67461	40.3038	-2.12519
0.331594	6.80295	69.8646	3.76933		0.464863	1.6498	39.81	-1.77745
0.331595	6.75412	69.3459	3.77406		0.464863	1.65355	40.5774	-1.45731
0.331596	6.85472	69.4911	3.7148		0.464864	1.65875	41.4938	-1.08139
0.331598	6.50505	66.5914	3.36814		0.464864	1.65884	42.0884	-0.39389
0.331599	6.13054	63.4553	3.20868		0.464864	1.67338	43.2206	0.604361
0.331601	5.47571	59.4133	3.05041		0.464865	1.6942	44.4871	1.3228
0.331602	4.91343	56.1442	2.96011		0.464865	1.73153	46.459	2.12015
0.331603	4.43864	52.8547	2.74582		0.464865	1.86879	51.6736	2.86162
0.331605	4.25404	50.7263	2.10916		0.464865	1.91482	53.6548	2.94086
0.331606	4.11708	48.919	1.36515		0.464866	1.95587	55.3692	3.06607
0.331608	4.06702	48.2468	0.509691		0.464866	1.99251	57.0466	2.97985
0.331609	4.05254	48.252	-0.155551		0.464875	1.42529	55.7567	-0.432111
0.33161	4.05908	48.5494	-0.954494		0.464876	1.32459	54.2427	-1.09193
0.331612	4.08821	49.1041	-1.73296		0.464876	1.29982	53.9596	-1.29614
0.331613	4.2316	50.7545	-2.63067		0.464876	1.28249	54.0156	-1.41279
0.331615	4.28112	51.4237	-3.16445		0.464878	1.19033	54.7588	-1.55735
0.331616	4.35423	52.914	-3.70702		0.464879	1.11372	55.7059	-0.914601
0.331617	4.43469	54.3476	-3.95914		0.46488	1.08586	55.3698	-0.815238
0.33162	5.75204	62.6381	-3.53918		0.465176	6.27289	57.4253	-5.46359
0.331627	7.10958	72.6016	-2.67581		0.465177	6.33947	58.3134	-5.949
0.33163	6.57552	71.9626	-2.60479		0.465179	6.07817	56.3523	-5.24104
0.331631	6.72118	72.5066	-2.47107		0.46518	6.2208	57.1976	-4.9873
0.331633	6.78188	72.994	-2.27394		0.46518	6.22076	57.1853	-4.73606
0.331634	6.95811	73.5637	-2.11858		0.46518	6.27491	57.5512	-4.70017
0.331636	6.89514	73.5105	-2.0736		0.465183	5.62417	50.6888	-3.49459
0.331637	7.12196	74.4636	-1.98386		0.465183	5.37504	48.1292	-3.13266
0.331639	7.30572	75.2825	-1.89375		0.465183	5.14896	46.2058	-2.8508
0.33164	7.42769	75.7845	-1.88595		0.465184	4.9592	44.2807	-2.44926
0.331641	7.68242	76.7312	-1.90406		0.465184	4.83794	42.6354	-1.97629
0.331643	7.73657	76.965	-1.98141		0.465184	4.88497	43.3534	-1.59068
0.331644	8.0179	77.7774	-1.78798		0.465184	4.94585	44.1629	-1.45548
0.331646	8.23768	78.432	-1.52889		0.465185	4.93833	43.9251	-1.16799
0.331647	8.28751	78.5936	-1.34819		0.465185	4.95984	44.2329	-0.5825
0.331648	8.40362	78.9748	-0.985597		0.465185	4.96953	44.3636	-0.0638966
0.33165	8.39551	78.9372	-0.741227		0.465185	4.93995	43.8902	0.323737
0.331651	8.39761	79.0044	-0.481911		0.465186	4.93451	43.8754	0.551696
0.331653	8.72618	79.5075	-0.153244		0.465186	4.94624	44.0426	0.698387
0.331654	8.83632	79.8861	0.23117		0.465187	5.04038	45.2167	1.90203
0.331655	8.86902	80.0813	0.483767		0.465187	5.18796	46.8593	2.42071
0.331657	9.17187	80.6269	0.791692		0.465322	1.83202	10.2148	-0.461838
0.331658	9.59859	81.5558	0.984173		0.465323	1.82233	11.5152	-0.609142
0.331695	7.58707	78.8212	1.97028		0.465323	1.82044	12.5621	-0.635715
0.331696	7.58564	78.589	2.05364		0.465323	1.82058	14.1688	-0.64751
0.331698	7.06216	77.6823	1.86876		0.465323	1.82425	15.6092	-0.692207
0.331699	7.02112	77.6668	1.63961		0.465324	1.84063	18.2959	-0.946339
0.331701	7.09461	77.8222	1.37847		0.465324	1.84366	20.4422	-1.1287
0.331702	7.25381	78.2734	1.33338		0.465324	1.8593	23.0822	-1.20451
0.331703	7.84659	79.6512	1.32244		0.465324	1.86024	23.9984	-1.21047
0.331705	8.18833	80.7256	1.2432		0.465325	1.84551	23.4294	-1.16681
0.331706	8.70644	81.7967	1.15139		0.465325	1.84254	24.0993	-1.2436
0.331708	8.72664	82.4514	1.1819		0.465325	1.82829	23.747	-1.27058
0.331709	8.77139	82.3617	1.35802		0.465325	1.82948	24.5383	-1.37764
0.331758	3.96188	66.6596	3.41885		0.465326	1.85366	26.6999	-1.53998
0.33176	3.87857	66.4466	3.45088		0.465326	1.86988	28.0987	-1.71142
0.331761	4.01481	66.7295	3.40591		0.465326	1.87778	29.3657	-1.86698
0.331763	3.97775	67.9099	3.46699		0.465326	1.88615	30.7226	-1.96839
0.331764	3.79872	67.1453	3.43145		0.465327	1.86517	29.7608	-1.80387
0.331765	3.85737	66.5073	3.39898		0.465327	1.85405	29.477	-1.46553
0.331767	3.58744	63.1478	3.3053		0.465327	1.87583	30.9411	-1.73384
0.331768	3.85236	65.1657	3.02258		0.465327	1.88737	31.9881	-1.80156
0.33177	4.03435	65.9963	3.03029		0.465328	1.89211	32.5905	-1.77474
0.331771	4.25213	67.6377	2.76235		0.465328	1.8962	33.0867	-1.91731
0.331772	4.70162	69.0085	2.6636		0.465329	2.1088	45.9856	-3.3331
0.331789	4.37812	71.0154	2.98671		0.46534	1.71426	51.4657	-2.66441
0.331792	3.25454	63.3868	3.20193		0.46534	1.73589	52.9261	-2.15952
0.331794	2.98655	60.005	3.24791		0.465344	1.26965	46.1224	-1.80245
0.331795	2.88514	58.359	3.22351		0.46548	3.28806	66.4346	-5.37274
0.331796	2.73656	56.1504	3.20912		0.46548	3.17733	65.2561	-5.48676
0.331798	2.5928	54.078	3.20119		0.46548	3.09927	64.2804	-5.64304
0.331799	2.47469	51.9728	3.16895		0.465481	3.03261	63.1783	-5.62819
0.331801	2.3929	50.617	3.12723		0.465481	2.9887	62.5186	-5.67848
0.331802	2.34398	49.9696	3.0987		0.465481	3.02803	62.6386	-5.69781
0.331803	2.33358	50.3651	3.08049		0.465482	3.04503	62.6752	-5.69936
0.331805	2.27395	48.1748	2.87331		0.465536	4.33812	50.4302	-1.07162
0.331806	2.20571	45.8674	2.71916		0.465536	4.25885	49.0268	0.108626
0.331808	2.16185	43.9752	2.58175		0.465536	4.14497	46.9883	0.753983
0.331809	2.08937	42.1647	2.47893		0.465536	4.03736	45.4326	0.361208
0.33181	2.08265	42.3103	2.41429		0.465537	3.86451	42.8978	-1.86412
0.331812	2.0219	41.217	2.34903		0.465601	7.20739	63.4379	-6.70062
0.331813	1.97535	39.6172	2.2685		0.465604	8.13471	67.5206	-6.17633
0.331815	1.89934	37.5309	2.1534		0.465675	3.70817	31.1474	-0.468437
0.331816	1.87876	37.3795	2.21511		0.465676	4.1017	39.7475	-1.41589
0.331818	1.87776	38.3738	2.30169		0.465692	3.40218	32.7261	-2.40386
0.331819	1.83938	36.3161	2.19624		0.465692	3.25224	28.6567	-2.07632
0.33182	1.80171	35.1016	2.10128		0.465692	3.03473	22.1982	-1.51304
0.331822	1.76578	33.9146	2.06739		0.465692	2.99815	21.0733	-1.30363
0.331823	1.7319	32.7755	1.95382		0.465693	3.00629	22.2783	-1.58463
0.331825	1.72265	33.2081	1.98023		0.465701	3.5098	44.4103	-0.57045
0.331826	1.71726	33.8509	1.9504		0.465701	3.5929	46.2697	-0.607546
0.331827	1.71245	34.6296	1.933		0.465701	3.65996	47.9093	-0.717174
0.331829	1.72257	36.2604	1.95026		0.465702	3.71142	49.0197	-0.99922
0.33183	1.74427	38.9451	2.07163		0.465702	3.69729	48.9085	-2.07531
0.331832	1.74763	39.8723	2.14233		0.465702	3.83321	51.5355	-3.29803
0.331833	1.74996	40.7248	2.19772		0.465702	3.91135	52.8403	-3.73393
0.331834	1.76076	42.2876	2.26563		0.465703	3.84757	52.1048	-3.89809
0.331836	1.74804	42.4696	2.24495		0.465703	3.84822	52.2747	-4.1339
0.331837	1.7452	42.8384	2.28359		0.465703	3.91862	53.754	-4.55139
0.331839	1.72031	42.1377	2.27039		0.465704	3.78139	51.9807	-4.33033
0.33184	1.71278	42.18	2.33054		0.465704	3.85764	52.705	-4.31532
0.331842	1.72228	42.7344	2.38893		0.465704	4.15721	56.5945	-4.66004
0.331843	1.74277	44.0774	2.4625		0.465705	4.81924	63.532	-4.7124
0.331844	1.75702	44.8771	2.50405		0.465705	5.03567	65.6311	-4.69375
0.331846	1.79243	46.5733	2.55761		0.465706	5.07066	65.9654	-4.63119
0.331847	1.82603	48.081	2.61426		0.465706	5.23241	67.3149	-4.48009
0.331849	1.87147	50.6205	2.70506		0.465706	5.25553	67.5266	-4.45576
0.33185	1.89707	52.1148	2.8241		0.465707	5.36933	68.2361	-4.34312
0.331851	1.89555	52.6313	2.79918		0.465707	5.53595	69.2582	-4.17483
0.331853	1.85777	51.9583	2.80082		0.465707	5.68626	70.1683	-4.04114
0.331854	1.8421	52.0501	2.79257		0.465707	5.82899	70.9961	-3.94508
0.331856	1.80593	51.3566	2.78288		0.465707	5.90305	71.5073	-3.84837
0.331857	1.76434	50.6543	2.80484		0.465708	5.95001	71.8654	-3.80454
0.331858	1.72266	49.784	2.80837		0.465708	5.95618	71.984	-3.77401
0.33186	1.68098	48.9384	2.82601		0.465739	1.98746	55.5233	-0.000254257
0.331861	1.64755	48.2702	2.8128		0.465739	1.95901	55.2349	-0.434837
0.331863	1.6177	47.9645	2.80379		0.465741	1.75304	52.874	-2.24472
0.331864	1.60243	47.9995	2.7752		0.465741	1.73002	52.7275	-2.46977
0.331866	1.57419	47.6263	2.76615		0.465741	1.71419	52.7238	-2.53461
0.331867	1.57844	48.3747	2.64916		0.465742	1.69936	52.8068	-2.62791
0.331868	1.63698	50.0466	2.39905		0.465742	1.66824	52.3417	-2.80855
0.33187	1.76618	53.2438	1.89907		0.465742	1.65798	52.1163	-2.82599
0.331871	1.84534	55.9871	1.41984		0.465742	1.6409	52.1667	-2.97935
0.331873	1.93883	58.8497	0.965985		0.465743	1.53488	49.4984	-3.15043
0.331874	2.01128	61.4949	0.506912		0.465744	1.38325	47.5231	-3.09273
0.331875	2.08128	63.7604	0.100937		0.465744	1.38592	48.412	-3.16587
0.331877	2.11919	65.8708	-0.29917		0.465744	1.39007	49.2168	-3.19115
0.331878	2.16197	67.3502	-0.567037		0.465745	1.38191	49.5869	-3.19533
0.33188	2.10344	66.8571	-0.520176		0.465745	1.3604	49.1411	-3.1624
0.331881	2.0386	66.2826	-0.496832		0.465745	1.33691	48.166	-3.01014
0.331882	2.02866	66.5419	-0.456033		0.465745	1.25415	45.5106	-2.9514
0.331884	1.98682	66.2979	-0.430651		0.465746	1.2245	44.6646	-2.89501
0.331885	1.9886	66.7609	-0.432308		0.465746	1.20601	44.4699	-2.89664
0.331887	1.99612	67.3822	-0.440004		0.465746	1.17457	43.6009	-2.8558
0.331888	1.98208	67.7324	-0.512284		0.465746	1.14524	42.935	-2.80804
0.33189	1.95516	67.6508	-0.527861		0.465972	4.02978	29.1219	1.7824
0.331891	1.93421	67.6131	-0.569623		0.465972	4.04073	29.8302	1.33282
0.331892	1.8778	67.0596	-0.598214		0.466201	4.41667	53.8595	3.33623
0.331894	1.81323	66.3154	-0.641757		0.466201	4.35619	53.0292	3.08828
0.331895	1.82867	67.1465	-0.630703		0.466201	4.31208	52.4235	2.92073
0.331897	1.80181	67.1757	-0.577005		0.466201	4.28321	51.8634	2.65632
0.331898	1.75006	66.8271	-0.525519		0.466202	4.20519	50.7842	2.15829
0.331899	1.7187	66.5296	-0.527366		0.466202	4.1322	49.7084	2.20906
0.331901	1.67183	66.1924	-0.532724		0.466202	4.03792	48.3488	2.21456
0.331902	1.63887	65.9153	-0.531545		0.466202	3.98311	47.4773	0.637018
0.331904	1.61842	66.182	-0.533974		0.466236	5.02752	49.2718	4.22399
0.331905	1.54293	64.965	-0.647859		0.466236	5.0396	49.6088	4.20701
0.331906	1.46624	63.7408	-0.750096		0.466238	5.65028	54.871	4.14069
0.331908	1.39735	63.1117	-0.737922		0.466238	5.5338	53.6868	3.7795
0.331909	1.36709	63.0885	-0.70523		0.466238	5.42137	52.5541	3.43385
0.331911	1.39947	64.2513	-0.669046		0.466238	5.24299	50.9404	2.67528
0.331912	1.31582	62.7934	-0.729576		0.466288	4.4501	46.5112	1.24922
0.331914	1.29938	62.9926	-0.629409		0.466288	4.57208	48.3182	1.26877
0.331915	1.28653	63.3871	-0.458981		0.466289	4.7894	51.2895	1.24277
0.331916	1.34059	65.152	-0.311697		0.466289	4.88696	52.443	1.33868
0.331918	1.30498	64.9758	-0.293697		0.466289	4.97025	53.2143	0.685018
0.331919	1.2692	65.363	-0.238942		0.466289	5.14902	54.9652	-0.196068
0.331921	1.24141	64.5741	-0.215956		0.466289	5.29994	56.4686	-0.90919
[truncated: 900,252+ more rows]

## Sheet: Figure3
Mercury's heliocentric distance (AU)
Center of the Bin (AU)	Intervals in the foreshock	Intervals with Waves	Wave Occurrence rate for r=2, l23=0 (%)		Wave Occurrence rate for r=2, l23=5 (%)	Wave Occurrence rate for r=4, l23=0 (%)	Wave Occurrence rate for r=4, l23=5 (%)	Wave Occurrence rate for r=10, l23=0 (%)
0.316343	74470	2596	3.48597		3.03704	0.941049	0.794981	0.0448229
0.334032	32033	1400	4.37049		4.12492	1.64653	1.50807	0.270914
0.351721	23501	1855	7.89328		6.87098	2.92595	2.53526	0.335091
0.369409	25397	1537	6.0519		5.1569	1.78703	1.55826	0.169348
0.387098	20973	1469	7.00424		6.22966	2.77018	2.48204	0.262454
0.404787	24943	2302	9.22904		7.2099	3.51194	2.6948	0.361586
0.422475	25058	1920	7.66222		5.84375	2.77038	2.17687	0.312896
0.440164	34419	3621	10.5204		7.46565	4.15552	3.0511	0.470982
0.457853	57166	5765	10.0847		6.73424	3.65203	2.53759	0.540079
		Linear fits
		Slope (%/AU)	y-intercept (%)
	Wave Occurrence rate for r=2, l23=0	44.8116	-9.9796
	Wave Occurrence rate for r=2, l23=5	23.3761	-3.1963
	Wave Occurrence rate for r=4, l23=0	18.6416	-4.5316
	Wave Occurrence rate for r=4, l23=5	11.3248	-2.235
	Wave Occurrence rate for r=10, l23=0	2.5714	0.6878

## Sheet: Figure4
|B|					Alpha VB
Center of the Bin (nT)	Intervals in the foreshock	Intervals with Waves	Wave Occurrence rate (%)		Center of the Bin (deg)	Intervals in the foreshock	Intervals with Waves	Wave Occurrence rate (%)
10.5	6333	1015	16.0272		2.5	3538	716	20.2374
11.5	8274	1390	16.7996		7.5	10563	1738	16.4537
12.5	10515	1707	16.234		12.5	14754	1984	13.4472
13.5	12884	2130	16.5321		17.5	17346	2054	11.8413
14.5	14028	2137	15.2338		22.5	17570	1613	9.18042
15.5	14747	2247	15.237		27.5	16249	866	5.32956
16.5	14991	1879	12.5342		32.5	14407	464	3.22066
17.5	14434	1629	11.2859		37.5	11597	174	1.50039
18.5	15149	1527	10.0799		42.5	8595	42	0.488656
19.5	15238	1339	8.78724		47.5	7518	16	0.212823
20.5	14937	1183	7.91993		52.5	6542	4	0.0611434
21.5	13245	989	7.46697		57.5	5892	0	0
22.5	13317	707	5.309		62.5	5248	0	0
23.5	13180	566	4.29439		67.5	4524	0	0
24.5	12788	409	3.19831		72.5	4031	0	0
25.5	12617	366	2.90085		77.5	3781	2	0.0528961
26.5	11420	291	2.54816		82.5	3681	1	0.0271665
27.5	11035	305	2.76393		87.5	3432	0	0
28.5	10729	181	1.68702		92.5	3609	0	0
29.5	9778	160	1.63633		97.5	3915	0	0
30.5	8730	163	1.86712		102.5	4525	0	0
31.5	7676	103	1.34184		107.5	4861	1	0.0205719
32.5	7044	73	1.03634		112.5	5132	4	0.0779423
33.5	5755	43	0.747176		117.5	5465	4	0.073193
34.5	4813	49	1.01808		122.5	6142	6	0.097688
35.5	4330	31	0.715935		127.5	6602	28	0.424114
36.5	3825	28	0.732026		132.5	8070	70	0.86741
37.5	3645	41	1.12483		137.5	9716	185	1.90408
38.5	3262	18	0.551809		142.5	12216	583	4.77243
39.5	3043	18	0.591522		147.5	14987	1363	9.09455
40.5	3018	16	0.530152		152.5	16862	2078	12.3236
41.5	3006	9	0.299401		157.5	17113	2238	13.0778
42.5	2589	2	0.0772499		162.5	15834	2415	15.252
43.5	2373	1	0.0421408		167.5	12978	2025	15.6033
44.5	1817	5	0.275179		172.5	9290	1495	16.0926
45.5	1412	2	0.141643		177.5	3087	598	19.3716
46.5	1213	0	0
47.5	1045	2	0.191388
48.5	842	6	0.712589
49.5	595	0	0
			95% confidence
Polynomial Fit	Wave occurrence rate proportional to	B^-1.85	-2.14	-1.57

## Sheet: Figure5
Analyzed events (grey dots)			Analyzed events with waves (pink dots)
Mercury's Heliocentric Distance (AU)	|B| (nT)	Alpha VB (deg)	Mercury's Heliocentric Distance (AU)	|B| (nT)	Alpha VB (deg)				|B| (nT)						Alpha VB (deg)						Alpha VB (deg)
0.327791	31.5433	31.0256	0.327849	28.4503	153.391			Mercury's Heliocentric Distance (AU)	Percentiles (black bars)			Percentiles (red bars)			Percentiles (black bars)			Percentiles (red bars)			Percentiles (black bars)			Percentiles (red bars)
0.327792	29.8838	33.1997	0.329548	38.1846	169.551			0.316343	21.6291	31.0143	42.1277	15.6388	22.109	31.7897	9.57697	27.8143	62.7376	6.019	15.0507	28.9424	112.669	149.314	168.41	145.679	157.277	171.655
0.327793	28.2986	35.8855	0.334199	23.614	164.184			0.334032	20.7921	27.756	40.0547	12.255	22.4432	29.5893	10.0974	26.2686	52.5261	5.4999	14.8397	24.6558	122.004	152.671	169.844	148.816	161.117	176.413
0.327795	26.2986	38.83	0.334224	25.2151	160.962			0.351721	15.8776	23.9977	36.0132	14.1256	19.0904	23.3311	9.54581	24.9589	63.6241	3.90021	13.4855	27.8895	118.602	151.441	169.776	147.127	160.335	172.884
0.327796	24.1437	41.0391	0.334226	25.3869	160.523			0.369409	16.6559	23.8946	32.494	15.0923	19.6936	26.2263	9.60012	25.6455	62.1168	4.32137	12.6413	22.6616	111.243	152.135	170.225	147.041	161.789	173.577
0.327797	21.9938	43.3325	0.334251	26.9212	163.08			0.387098	14.7703	21.3221	29.6605	14.1737	18.4374	25.3138	8.9939	27.4035	60.1747	3.97615	11.4241	26.7447	108.128	150.808	169.959	149.12	164.481	174.408
0.327799	21.3606	43.9127	0.334253	27.057	163.153			0.404787	13.1443	18.9282	29.0992	12.0735	15.6786	19.8183	11.6259	31.1039	70.6527	5.34936	14.2971	26.0583	104.784	147.023	168.452	147.638	160.244	172.107
0.3278	21.1323	41.5635	0.334254	27.1734	162.772			0.422475	13.1932	19.4743	29.6444	11.2397	14.9084	20.3326	12.0232	31.6814	70.7616	6.56061	18.0428	30.1272	110.933	147.624	167.789	148.474	162.771	172.389
0.327801	20.8939	37.0277	0.361474	28.7313	171.229			0.440164	12.4515	16.663	24.3203	11.8082	14.9153	19.5071	15.0911	36.5963	76.7614	6.77364	19.5487	29.3626	106.081	145.546	166.62	146.772	159.369	170.403
0.327803	20.3927	34.294	0.361597	29.0055	172.564			0.457853	11.7064	16.2002	23.0719	11.2783	14.4712	19.3823	12.7137	35.1453	77.0478	7.62927	16.9287	29.1061	100.911	141.062	165.059	145.777	157.981	170.225
0.327804	18.5896	33.7305	0.361599	28.5995	172.411
0.327805	15.2905	33.6222	0.3616	28.1533	172.402
0.327817	30.8517	150.424	0.361605	26.9981	173.21
0.327819	31.4731	150.937	0.361612	27.6281	175.678
0.32782	31.6595	150.865	0.361616	28.283	176.844
0.327821	31.7435	150.385	0.361617	28.3162	176.801
0.327823	31.6932	149.742	0.361621	27.7461	176.546
0.327824	31.7515	149.459	0.361623	27.2418	175.853
0.327825	31.855	149.345	0.361624	26.809	174.693
0.327827	31.7804	149.382	0.361626	26.1103	173.4
0.327828	31.7795	149.054	0.361628	25.7581	172.492
0.327829	31.7678	149.093	0.361629	25.4088	171.643
0.32783	31.6962	149.204	0.361631	25.2182	171.011
0.327832	31.6657	149.24	0.361636	24.982	171.525
0.327833	31.8439	149.159	0.361638	24.494	172.149
0.327834	31.9451	149.469	0.361653	23.6592	175.294
0.327836	31.7522	149.169	0.361655	23.7753	174.512
0.327837	31.5549	149.211	0.361657	24.1752	174.049
0.327838	31.4646	148.873	0.361658	24.6901	173.875
0.32784	31.1857	149.347	0.36166	24.9176	173.625
0.327841	30.655	150.177	0.361662	25.0894	173.467
0.327842	30.2639	150.754	0.361663	25.5234	172.672
0.327844	29.7317	151.425	0.397028	16.9953	166.361
0.327845	29.1754	151.803	0.397031	17.3844	162.315
0.327846	28.8192	152.408	0.397033	17.468	160.163
0.327848	28.5906	152.879	0.397034	17.1935	157.645
0.327849	28.4503	153.391	0.398841	19.9991	166.792
0.32785	28.6461	153.446	0.398843	19.8895	166.999
0.327852	29.0998	153.066	0.398844	19.872	167.218
0.327853	29.3814	152.953	0.398846	19.7534	167.389
0.327854	29.7217	152.64	0.398873	18.4451	168.377
0.327856	30.0317	151.642	0.398875	18.3264	168.678
0.327893	30.3408	151.229	0.398876	18.3282	169.315
0.327894	30.2526	152.408	0.398878	18.3633	169.107
0.327895	30.176	153.413	0.39888	18.5811	168.999
0.327897	29.9422	154.929	0.398881	18.3153	169.398
0.327898	29.7043	156.89	0.398885	17.9207	170.617
0.327899	29.3574	158.494	0.398888	17.6402	170.585
0.327901	29.0911	159.164	0.398889	17.5593	170.095
0.327902	29.3103	158.929	0.398909	17.876	169.852
0.327903	29.4152	160.022	0.39891	17.2338	171.426
0.327905	29.6314	161.257	0.398912	17.064	172.764
0.327906	29.474	161.228	0.398914	16.8615	173.504
0.327907	29.5568	158.753	0.398915	16.6534	173.842
0.327909	29.7281	155.31	0.398917	16.2438	173.99
0.32791	30.0408	152.625	0.398918	16.2623	172.526
0.329352	33.6613	177.509	0.398925	16.6078	170.906
0.329353	33.229	177.045	0.398951	20.3872	171.184
0.329355	32.9685	176.82	0.398952	20.3077	171.407
0.329356	32.6102	176.697	0.398957	20.7317	171.08
0.329357	32.2888	176.57	0.39896	20.8948	170.26
0.329359	31.9304	176.289	0.398993	20.2772	174.449
0.32936	31.6875	175.874	0.399007	19.9813	175.28
0.329361	31.4089	175.2	0.399009	19.5143	175.906
0.329363	31.2463	174.705	0.399012	18.4318	176.86
0.329364	31.0244	174.495	0.399014	17.9205	177.259
0.329365	30.5801	173.891	0.399871	17.156	160.313
0.329367	30.4683	173.599	0.399873	17.2201	161.024
0.329368	30.4548	173.715	0.399874	17.7942	160.966
0.329369	30.3254	173.916	0.401641	17.0744	158.427
0.329371	30.2019	174.124	0.401642	17.1747	158.426
0.329372	30.1922	174.443	0.401693	18.0313	160.198
0.329374	30.3371	174.541	0.401695	18.1118	160.063
0.329375	30.7646	175.021	0.40248	14.9108	165.585
0.329376	31.4169	175.736	0.402482	14.8288	165.391
0.329378	31.7652	176.364	0.402483	14.9017	164.213
0.329389	32.4296	178.648	0.402485	14.8211	164.023
0.32939	32.7023	178.796	0.402486	14.7908	164.235
0.329391	33.0082	178.981	0.402488	14.8121	164.312
0.329393	33.3929	179.339	0.40249	14.7643	164.785
0.329394	34.2131	179.753	0.402491	14.6709	165.184
0.329396	35.2317	179.346	0.402493	14.6145	165.514
0.329397	36.1691	178.997	0.402509	16.0832	163.967
0.329398	36.63	178.481	0.40251	16.1851	164.352
0.3294	36.9666	178.104	0.402512	16.1297	164.843
0.329401	36.9943	177.878	0.402515	16.1342	165.987
0.329402	37.0087	177.489	0.402517	16.164	166.167
0.329404	37.0604	177.34	0.402518	16.1497	166.546
0.329405	37.0085	177.252	0.40252	16.2411	166.842
0.329406	37.0145	177.323	0.402521	16.3248	166.747
0.329409	36.9515	177.228	0.402539	17.3317	167.731
0.32941	37.0064	177.313	0.402544	17.7028	168.744
0.329412	37.0148	177.819	0.402545	17.6584	168.577
0.329413	37.1111	178.184	0.402556	16.7686	168.082
0.329415	37.0989	178.629	0.402559	16.3224	168.649
0.329416	37.2322	178.556	0.402561	16.1593	168.772
0.329417	37.1713	178.763	0.402564	15.8156	168.053
0.329419	37.2536	178.262	0.402566	15.758	167.765
0.32942	37.2822	178.026	0.402567	15.7175	167.823
0.329421	37.2158	177.668	0.402569	15.688	167.424
0.329423	37.3038	177.622	0.402571	15.6624	167.034
0.329424	37.3728	177.434	0.402572	15.6139	167.223
0.329425	37.4374	177.143	0.402574	15.5448	167.466
0.329427	37.4933	177.033	0.402575	15.5059	167.38
0.329428	37.6093	176.442	0.40258	16.2424	167.223
0.32943	37.799	175.872	0.402582	16.7296	167.13
0.329431	37.8358	175.464	0.402583	17.0723	166.341
0.329432	37.8434	175.555	0.402585	17.1926	165.941
0.329434	37.7401	175.625	0.402586	17.2736	165.397
0.329435	37.6296	175.887	0.402588	17.3943	165.352
0.329436	37.5496	176.068	0.40259	17.5279	165.456
0.329438	37.4218	176.395	0.402591	17.4313	165.357
0.329439	37.2886	176.648	0.402593	17.0327	164.736
0.32944	37.1524	176.622	0.402594	16.6576	165.233
0.329442	37.153	176.539	0.402596	16.4593	166.061
0.329443	37.1834	176.268	0.402598	16.5741	166.154
0.329445	37.2391	176.109	0.402599	16.8766	166.621
0.329446	37.2311	175.869	0.402601	17.1294	166.81
0.329447	37.2187	175.598	0.402602	17.2609	166.71
0.329449	37.1759	175.154	0.402604	17.1647	166.681
0.32945	37.169	175.076	0.404254	16.9842	153.124
0.329451	37.1739	175.21	0.404255	17.0726	151.008
0.329453	37.044	175.222	0.404257	17.0774	150.961
0.329454	36.9893	175.189	0.404469	16.9941	158.44
0.329455	36.9271	174.92	0.404471	17.4993	156.666
0.329457	36.9437	174.646	0.404472	17.9696	155.527
0.329458	37.0259	174.464	0.404474	18.2907	153.276
0.32946	37.1146	174.158	0.404475	18.2476	152.074
0.329461	37.179	173.866	0.404477	18.0136	150.786
0.329462	37.0644	173.903	0.426583	18.5786	12.2431
0.329464	37.2032	173.623	0.426591	18.4096	11.6384
0.329466	37.2287	173.405	0.426592	18.176	11.2365
0.329468	37.2179	173.389	0.426593	17.8924	10.0391
0.329469	37.0383	173.433	0.426595	17.8679	9.3994
0.32947	36.9086	173.514	0.426597	18.0894	5.90901
0.329472	36.8584	173.489	0.426599	18.172	5.0712
0.329473	36.8248	173.613	0.4266	17.8806	4.8623
0.329474	36.7462	173.747	0.426601	17.3514	4.43607
0.329476	36.7524	173.669	0.426604	17.1647	4.42657
0.329477	36.8136	173.369	0.426605	17.3468	4.92593
0.329479	36.6789	173.136	0.426606	17.1077	6.07142
0.32948	36.7335	172.887	0.426608	16.8687	7.00229
0.329481	36.7886	172.934	0.426633	19.5453	5.10234
0.329483	36.7678	172.963	0.426636	19.0614	3.80638
0.329484	36.7833	172.722	0.426637	18.7224	3.39843
0.329485	36.7031	172.735	0.426638	18.5367	2.95904
0.329487	36.5799	172.684	0.426641	18.005	2.85333
0.329488	36.4684	172.81	0.426646	18.0572	6.08369
0.329489	36.6043	172.851	0.426648	18.2626	6.66397
0.329491	36.5275	173.036	0.426649	18.2956	6.8184
0.329492	36.4659	172.808	0.426652	18.6614	6.52803
0.329494	36.4021	172.641	0.426653	18.8781	6.8114
0.329495	36.3203	172.63	0.426662	20.9693	8.5342
0.329496	36.3841	172.564	0.426665	20.9416	7.68053
0.329498	36.3972	172.474	0.426724	18.1939	10.135
0.329499	36.3825	172.329	0.426739	18.9011	14.9263
0.3295	36.3449	172.254	0.428989	18.2018	25.3153
0.329502	36.4405	172.015	0.433183	12.9779	156.364
0.329503	36.43	172.155	0.433184	13.3308	157.09
0.329504	36.5485	171.902	0.433186	13.6076	157.754
0.329506	36.5702	171.369	0.433187	13.7507	158.17
0.329507	36.5825	171.149	0.433188	13.8162	158.946
0.329509	36.6971	171.029	0.433189	13.6968	159.524
0.32951	36.6362	170.906	0.433191	13.62	159.759
0.329511	36.413	170.761	0.433887	19.8396	166.916
0.329513	36.3098	170.735	0.43389	19.5796	167.686
0.329514	36.289	170.737	0.433892	19.3219	167.984
0.329515	36.1798	170.747	0.433898	19.5596	167.488
0.329517	36.0997	171.108	0.43391	19.0568	168.467
0.329518	35.9096	171.208	0.433916	18.852	168.004
0.329519	35.8775	170.939	0.433917	18.765	167.448
0.329521	35.6572	170.852	0.433918	18.7262	166.842
0.329522	35.8286	170.692	0.433922	19.1201	164.706
0.329524	35.8779	170.389	0.433936	19.4421	165.727
0.329525	35.8669	169.839	0.435212	21.1585	9.30143
0.329526	35.7747	169.839	0.435213	21.1458	9.35085
0.329528	35.9433	169.326	0.435215	21.0827	9.42088
0.329529	36.1163	168.942	0.435216	21.0781	9.58991
0.32953	36.1019	168.943	0.435237	21.1409	7.51446
0.329532	36.3794	169.327	0.43524	21.1816	7.23477
0.329533	36.2894	169.773	0.435241	21.0889	6.88926
0.329534	36.3493	170.435	0.435243	20.8998	6.77717
0.329536	36.4248	170.95	0.435244	20.7027	6.61032
0.329537	36.4471	171.323	0.435245	20.4502	6.51109
0.329539	36.7401	171.46	0.435246	20.1184	6.43475
0.32954	36.911	171.847	0.435247	19.9354	6.66474
0.329541	37.1339	171.8	0.435248	19.8947	7.01235
0.329543	37.357	171.381	0.435254	19.6889	8.04995
0.329544	37.4647	171.088	0.435256	19.7734	8.36521
0.329545	37.7326	170.679	0.435257	19.576	8.46048
0.329547	37.9351	170.162	0.435258	19.2484	8.52695
0.329548	38.1846	169.551	0.435259	19.1809	8.89426
0.330293	31.2907	117.892	0.43526	19.1677	9.01531
0.330295	31.6658	116.847	0.435262	19.1036	9.62726
0.330296	31.8953	116.887	0.435263	19.3914	10.0105
0.330297	31.9975	117.187	0.435264	19.6162	9.9075
0.330299	32.0611	118.199	0.437176	16.825	8.6259
0.3303	32.0477	117.094	0.437179	16.6867	7.66312
0.330302	32.0525	118.078	0.43718	16.5091	7.33311
0.330303	31.906	119.686	0.437181	16.2324	6.98058
0.330304	31.9027	119.826	0.437182	15.8236	6.33339
0.33031	26.7219	127.955	0.437183	15.3653	6.11717
0.331798	34.3312	159.804	0.437184	15.0179	5.61619
0.331799	34.2772	158.764	0.437186	14.6952	5.04249
0.331801	34.2319	157.636	0.437187	14.3946	4.4336
0.331802	34.138	156.31	0.437188	14	4.12202
0.331803	34.1113	154.504	0.43719	13.5258	2.30466
0.331805	33.5537	152.338	0.437191	13.4236	2.18705
0.331806	32.9472	151.393	0.437194	13.2821	3.03998
0.331808	32.8999	150.065	0.437195	13.3565	3.59289
0.331809	33.0326	148.9	0.437202	13.7016	6.66947
0.33181	32.8797	146.891	0.437203	13.7307	5.91088
0.331812	32.9914	146.519	0.437204	13.6313	5.87671
0.331813	33.1147	146.581	0.437205	13.5574	5.82817
0.331815	33.347	145.806	0.437206	13.6876	5.49044
0.331816	33.5986	146.367	0.437212	14.6266	4.66887
0.331818	33.9685	147.123	0.437213	14.6356	4.63539
0.331819	33.7523	147.125	0.437217	14.8802	4.34222
0.33182	33.6585	146.396	0.437218	14.6397	3.12695
0.331822	33.7467	146.386	0.437219	14.3573	2.49486
0.331823	33.7851	145.095	0.437808	14.9621	23.6097
0.331825	33.9817	144.117	0.437809	14.6879	24.4365
0.331826	33.9347	142.141	0.43781	14.3063	24.5602
0.331827	33.6625	140.636	0.437811	14.1225	24.0959
0.331829	33.6779	139.061	0.437813	13.8939	23.1825
0.33183	33.8827	138.904	0.437814	13.8274	23.3321
0.331832	33.891	140.131	0.437815	13.6566	22.4564
0.331833	33.9056	140.782	0.437816	13.715	21.9845
0.331834	33.8331	140.885	0.437817	13.7431	21.1969
0.331836	33.5751	139.898	0.437818	13.8247	20.487
0.331837	33.3721	140.299	0.437819	14.0711	20.2415
0.331839	33.2064	141.187	0.437849	14.8921	11.0967
0.33184	32.8115	145.216	0.43785	14.7411	12.3023
0.331842	32.5758	148.818	0.437851	14.5432	14.1793
0.331843	32.3526	151.546	0.437853	14.6539	16.0519
0.331844	32.2947	154.738	0.437854	14.697	18.6105
0.331846	32.407	158.156	0.437855	14.9167	21.3833
0.331847	32.828	161.324	0.439765	11.4153	28.8645
0.331849	33.7488	163.924	0.439766	11.1617	25.7456
0.33185	34.8939	165.501	0.439767	11.0219	22.799
0.331851	35.0014	165.706	0.439768	11.1185	21.7861
0.331853	34.8123	165.947	0.439769	11.3187	22.0357
0.331854	34.8189	165.75	0.439852	12.9238	31.7101
0.331856	35.017	166.022	0.439854	13.2268	34.3422
0.331857	35.2552	166.284	0.439855	13.3342	34.5469
0.331858	35.4817	166.388	0.439856	13.3957	33.835
0.33186	35.6679	166.215	0.439857	13.5264	32.4834
0.331861	35.8972	165.999	0.439858	13.466	30.9705
0.331863	36.2463	166.005	0.439859	13.4946	29.5779
0.331864	36.527	165.779	0.43986	13.5784	27.685
0.331866	36.6939	166.106	0.439861	13.7885	25.8925
0.331867	36.6862	167.066	0.439862	13.836	24.0038
0.331868	36.1659	168.449	0.439872	14.4196	24.5709
0.33187	35.7457	169.298	0.439874	14.4239	24.6739
0.332428	30.5893	170.891	0.439875	14.4064	25.1435
0.332429	29.9663	171.655	0.439876	14.4026	24.7121
0.332431	30.3811	173.12	0.439877	14.3625	24.676
0.332432	30.9403	173.824	0.439878	14.3937	24.6526
0.332433	30.8845	173.2	0.439879	14.4448	24.2794
0.332435	30.5142	171.827	0.43988	14.4212	23.7602
0.332436	31.2877	170.812	0.439881	14.3144	23.555
0.332438	31.6984	169.926	0.439882	14.2088	23.3596
0.332439	31.4915	168.875	0.439883	14.1922	22.6568
0.332441	30.9161	167.552	0.439885	14.1136	21.7185
0.332442	29.942	167.005	0.439886	13.9307	20.9321
0.332443	29.0985	168.686	0.439887	13.9137	20.5627
0.332445	28.564	172.782	0.439888	13.8515	20.6781
0.332446	28.2798	176.126	0.439889	13.9467	22.0094
0.33246	31.7694	177.072	0.43989	14.1908	23.0684
0.332462	31.4721	175.712	0.439891	14.4697	23.6659
0.332463	30.9898	174.877	0.439892	14.7862	25.164
0.332465	30.4594	175.135	0.439902	14.8939	30.2941
0.332466	29.5033	173.927	0.439906	15.2473	30.8022
0.332468	28.1944	172.922	0.439907	15.3573	30.1864
0.332469	27.3734	173.261	0.446261	14.757	11.5994
0.33247	26.9415	172.694	0.446262	14.4345	9.83863
0.332472	26.7592	172.26	0.446263	14.0891	8.06092
0.332473	26.6636	171.645	0.446264	13.7053	7.09096
0.332475	26.7416	171.106	0.446265	13.3819	7.03008
0.332476	27.1714	170.582	0.446266	13.1727	6.85649
0.334184	26.9905	146.136	0.446267	13.072	7.22193
0.334186	27.4523	146.164	0.446269	12.6857	9.26844
0.334192	25.5204	152.785	0.44627	12.7994	9.79889
0.334193	25.144	156.49	0.447833	16.8595	28.6825
0.334194	24.485	159.322	0.447834	16.7665	28.8714
0.334196	23.9335	161.566	0.447835	16.7411	28.9373
0.334197	23.6102	163.292	0.447836	16.6794	28.7338
0.334199	23.614	164.184	0.447837	16.5875	28.5262
0.3342	23.849	164.796	0.448424	17.3068	26.0377
0.334202	24.0373	165.221	0.448424	17.3871	26.2596
0.334203	24.1276	164.578	0.448425	17.4231	26.2636
0.334205	24.3255	164.166	0.448426	17.4679	25.9019
0.334206	24.6655	164.633	0.449498	14.9187	11.8184
0.334208	24.633	164.131	0.449499	14.806	10.7278
0.334209	24.6573	160.632	0.450978	18.7378	16.5037
0.33421	24.5047	155.778	0.450982	19.4193	17.4209
0.334212	24.1656	154.851	0.450983	19.5293	17.3156
0.334213	24.2934	154.717	0.450984	19.4232	17.0913
0.334215	24.3445	153.722	0.45243	14.8825	136.631
0.334216	24.4974	152.682	0.452438	15.622	166.15
0.334218	24.4993	151.478	0.452439	16.5984	168.319
0.334219	24.8452	151.47	0.45244	16.9616	168.291
0.334221	24.7199	155.477	0.452442	17.128	168.178
0.334222	24.8008	160.949	0.452443	16.7738	167.524
0.334224	25.2151	160.962	0.452444	16.3292	167.35
0.334225	25.1807	160.696	0.452445	15.8144	165.992
0.334226	25.3869	160.523	0.452464	16.4201	139.054
0.334228	25.4909	162.442	0.455029	18.5086	24.994
0.334229	25.3967	163.451	0.45503	18.0028	23.0855
0.334231	25.3233	163.623	0.455033	17.906	18.9023
0.334232	25.2148	164.406	0.455035	17.865	18.1612
0.334234	25.3249	164.231	0.458516	13.9627	19.5057
0.334235	25.3437	163.907	0.45859	14.0403	17.1679
0.334237	25.5259	162.807	0.45859	14.2777	14.5525
0.334238	25.9008	161.393	0.458897	13.1229	13.6899
0.33425	26.6385	161.885	0.458898	12.9244	12.8201
0.334251	26.9212	163.08	0.458902	12.6003	9.10014
0.334253	27.057	163.153	0.458902	12.6615	8.22055
0.334254	27.1734	162.772	0.460523	12.4195	1.58445
0.334256	27.1973	162.603	0.460524	12.0359	3.93818
0.334257	27.3889	163.159	0.460525	11.6622	5.18172
0.334258	27.8111	164.043	0.460526	11.2912	7.62836
0.33426	27.9952	165.054	0.460526	11.14	8.92103
0.334261	27.9182	166.493	0.460536	14.1265	15.2579
0.334263	27.8033	168.05	0.460537	14.6542	16.4125
0.334264	27.8993	169.284	0.460537	14.9944	17.2722
0.334266	27.7662	169.862	0.460538	14.8954	18.0569
0.334267	27.5746	169.992	0.460538	14.7086	17.9589
0.334269	27.2719	170.006	0.460539	14.4357	17.5186
0.33427	26.9538	169.646	0.46054	14.0327	16.9236
0.334272	26.8082	168.913	0.46054	13.5943	16.496
0.334273	26.5838	167.514	0.460541	12.9979	15.9631
0.334275	26.6704	166.878	0.460541	12.4118	15.4304
0.334276	26.5499	165.224	0.460542	12.1299	14.9803
0.334277	26.9592	164.789	0.460542	12.1665	14.6307
0.334279	27.5142	164.751	0.460543	12.2815	16.1797
0.33428	27.3952	165.649	0.460543	12.4622	18.028
0.334282	27.1518	166.527	0.460544	12.595	20.0331
0.334283	26.8821	166.887	0.460544	12.6779	21.87
0.334285	26.659	168.604	0.460545	12.901	23.9787
0.334286	26.2272	169.796	0.460546	13.0424	26.3239
0.334288	25.9311	171.519	0.460546	13.0625	28.5232
0.334289	25.5293	172.245	0.462997	18.3475	26.2173
0.334291	25.2886	170.583	0.462997	18.3971	24.7442
0.334292	25.7122	168.474	0.462998	18.5255	23.4579
0.334293	26.1073	165.313	0.462998	18.6547	22.408
0.334295	26.6917	162.313	0.462999	18.7644	21.4824
0.334296	27.6956	157.701	0.462999	18.8381	21.2477
0.334298	28.7235	155.02	0.462999	18.8041	20.9583
0.334299	29.8508	153.68	0.463	18.788	21.3514
0.334301	30.5277	152.374	0.463	18.7113	21.4237
0.334302	30.8296	152.747	0.463001	18.7328	21.7439
0.334304	30.8044	153.485	0.463001	18.7091	22.29
0.334305	30.4568	154.831	0.463002	18.6863	22.6188
0.334307	30.4556	155.78	0.463002	18.6353	23.5315
0.334308	30.1596	157.221	0.463002	18.5561	23.8416
0.334309	29.9521	157.923	0.463018	17.398	14.3074
0.334311	29.6507	159.009	0.463019	17.2341	15.2349
0.334312	29.479	159.652	0.463019	17.225	15.9522
0.334314	29.465	159.402	0.463032	16.7416	16.9323
0.334323	27.5563	164.669	0.463033	17.2244	18.6677
0.334324	27.4246	165.951	0.463033	17.4869	19.6352
0.334326	27.2647	168.555	0.463044	20.4413	16.3262
0.334327	27.5714	171.589	0.463728	16.282	19.3831
0.334328	27.4879	171.587	0.464489	12.5756	15.9799
0.33433	27.6587	171.345	0.464489	12.5442	14.6729
0.334331	28.4417	172.03	0.464489	12.3518	13.7101
0.334333	28.5691	172.523	0.46449	12.462	12.7208
0.334334	28.6213	171.234	0.46449	12.5018	11.8641
0.334336	29.103	169.537	0.46449	12.7103	10.4263
0.334337	29.2711	168.867	0.464491	13.0374	7.95335
0.334339	29.0507	170.09	0.464491	13.3215	7.60435
0.33434	29.4437	168.487	0.464492	13.8034	11.1997
0.334342	30.3132	166.284	0.464844	13.147	22.4029
0.334343	30.3479	165.406	0.464844	12.9883	22.2975
0.334344	30.1985	166	0.464844	12.8257	20.538
0.334346	30.0832	166.292	0.464845	12.6577	19.4373
0.334347	29.9	165.748	0.464845	12.5768	19.1047
0.334359	29.1995	165.734	0.464845	12.5506	18.8685
0.33436	29.3858	166.496	0.464845	12.5023	18.1957
0.33676	23.6687	158.301	0.464846	12.4494	18.9222
0.336761	22.875	155.303	0.464846	12.5491	18.81
0.336763	21.2261	148.572	0.464846	12.5084	19.6799
0.339426	26.5588	166.489	0.464847	12.4682	21.44
0.340085	48.8303	139.374	0.464847	12.3403	20.9652
0.340086	48.9951	138.824	0.464848	12.3433	20.8338
0.340088	49.0116	138.806	0.464849	11.7189	16.5274
0.340089	48.8698	139.689	0.464849	11.5245	14.9325
0.340091	48.73	141.86	0.46485	11.5477	11.1405
0.340093	48.388	145.081	0.46485	11.7124	11.0701
0.340094	48.3449	147.819	0.46485	11.8147	12.036
0.340096	48.7328	150.289	0.46485	11.9874	13.8029
0.340116	49.1088	167.865	0.464851	12.2483	15.7532
0.340117	48.6615	168.749	0.464851	12.7084	16.3301
0.340119	48.3297	169.092	0.464852	13.2534	18.9725
0.34012	48.226	168.869	0.464852	13.2824	19.8518
0.340122	48.4544	168.502	0.464852	13.3512	20.558
0.340123	48.2297	167.749	0.464853	12.9653	19.8927
0.340125	47.9147	165.805	0.464853	12.6862	18.2275
0.340127	47.8922	164.213	0.464853	12.4574	16.1264
0.340128	47.9298	163.238	0.464853	12.078	14.528
0.34013	47.7569	162.218	0.464854	11.7421	13.0191
0.340131	47.6511	161.362	0.464854	11.4547	11.0022
0.340133	47.31	160.367	0.464854	11.2647	9.35436
0.340134	46.9475	159.566	0.464855	11.0544	7.68295
0.340136	46.5819	158.742	0.464855	11.1636	8.22825
0.340137	46.194	158.438	0.464855	11.0283	8.63911
0.340139	45.9853	158.076	0.464856	10.8905	8.75293
0.34014	45.7219	157.656	0.464856	11.0466	10.5739
0.340142	45.4016	156.856	0.464856	11.3606	11.7529
0.340147	44.6323	152.909	0.464856	11.6762	13.3167
0.34015	44.524	151.592	0.464857	11.6238	13.8616
0.340151	44.7675	151.255	0.464857	11.5837	14.3328
0.340153	45.19	150.986	0.464857	11.6417	14.542
0.340154	45.8641	151.173	0.464858	11.7351	14.6011
0.340156	46.6571	151.303	0.464858	11.6918	14.9162
0.340157	47.1721	152.668	0.464858	11.6217	13.4972
0.340159	47.3447	153.965	0.464859	11.5061	12.9246
0.34016	47.5387	154.624	0.464859	11.5422	12.4663
0.340162	47.4626	155.42	0.464859	11.8603	13.7106
0.340164	47.3052	156.583	0.464859	12.1649	15.3569
0.341905	27.7053	161.085	0.46486	12.2507	15.6645
0.341907	27.576	162.885	0.46486	12.252	15.591
0.341908	27.5127	165.145	0.46486	12.341	15.6699
0.34191	27.7024	167.284	0.464861	12.2474	15.7172
0.341911	27.9328	170.295	0.464861	12.1306	15.732
0.341913	28.1763	172.216	0.464861	11.5244	15.1389
0.341914	28.224	173.618	0.464862	10.7642	11.3277
0.341916	27.984	174.489	0.464862	10.5849	9.99717
0.341918	27.6208	175.288	0.464862	10.4389	10.2664
0.341919	27.4174	174.502	0.464863	10.3943	9.57349
0.341921	27.3186	173.149	0.464863	10.3095	8.72903
0.341922	27.1771	171.356	0.464863	10.2577	6.84796
0.341924	26.9689	169.175	0.464864	10.4878	5.67262
0.341925	26.6462	167.847	0.464864	10.4785	4.62132
0.341927	26.9471	167.006	0.464864	10.5036	4.30687
0.341928	27.361	166.686	0.464865	10.7608	5.3832
0.34193	27.4151	167.455	0.464865	11.1338	7.42629
0.341932	27.2989	168.245	0.464865	11.441	9.12322
0.341933	27.1791	168.726	0.464865	11.7854	10.4129
0.341935	27.1429	169.111	0.464866	12.0671	11.5536
0.341936	27.2238	169.119	0.464876	14.3702	8.62151
0.341938	27.4631	169.376	0.464876	14.3769	8.8711
0.341939	27.3983	168.321	0.464876	14.5005	9.24921
0.341941	27.4878	167.196	0.464878	15.5348	10.7488
0.341943	27.9128	165.96	0.46488	15.2408	11.173
0.341944	28.2936	164.129	0.465324	15.2377	27.9381
0.341946	28.6818	162.044	0.465324	15.0334	28.0186
0.341947	29.1581	160.705	0.465325	15.1166	28.1131
0.341949	28.9295	160.963	0.465325	15.2419	28.2918
0.34195	28.7078	162.087	0.465325	15.6187	27.7544
0.341952	28.4467	163.025	0.465325	15.5853	27.265
0.341954	28.1552	163.902	0.465326	15.4461	25.3734
0.341955	28.0175	164.511	0.465326	15.551	25.4626
0.341957	28.041	165.391	0.465326	15.568	25.2472
0.341958	27.9845	165.878	0.465326	15.7129	24.8754
0.34196	27.8893	165.538	0.465327	15.5393	24.0729
0.341961	28.3019	164.382	0.465327	15.6814	21.887
0.341963	28.4048	164.242	0.465327	15.6003	20.5943
0.341965	28.3758	164.374	0.465327	15.8239	19.5663
0.341966	28.1465	164.619	0.465328	16.0475	19.2951
0.341968	28.1481	165.515	0.465328	16.2028	17.8335
0.341969	28.2048	165.754	0.465329	17.1244	15.0887
0.341971	28.3831	166.357	0.46534	16.3994	6.45584
0.341972	28.5373	167.18	0.46534	16.6389	6.03551
0.341974	28.4895	167.803	0.465344	18.4179	1.00572
0.341976	28.2217	168.126	0.465692	15.5418	33.2281
0.341977	28.1047	168.042	0.465692	15.2209	38.277
0.341979	28.2299	168.311	0.465693	15.2613	40.0306
0.34198	28.1125	167.656	0.465739	15.5687	4.80077
0.341982	27.999	166.046	0.465739	15.6618	4.58576
0.341983	28.2034	163.092	0.465741	15.2717	4.73744
0.341985	28.5128	159.322	0.465741	14.9728	4.97615
0.341986	29.0396	156.832	0.465741	14.7534	5.2069
0.341988	29.5301	155.169	0.465742	14.6825	5.7569
0.34199	30.0338	154.096	0.465742	14.2951	5.71224
0.341991	30.4382	153.51	0.465742	13.8499	6.18881
0.341993	30.4897	153.809	0.465742	13.5228	6.28367
0.341994	30.4428	155.406	0.465743	13.0015	5.54334
0.341996	30.2771	156.627	0.465744	11.5626	7.0429
0.341997	30.1266	157.94	0.465744	11.6895	9.36562
0.341999	29.8998	157.851	0.465744	12.1424	11.4497
0.342001	29.9381	157.519	0.465745	12.431	12.7951
0.342002	29.9503	156.826	0.465745	13.023	14.6563
0.342004	29.9864	155.534	0.465745	13.5852	16.0043
0.342005	30.156	154.666	0.465745	14.1627	17.3841
0.342007	29.9375	154.092	0.465746	14.7833	18.7579
0.342008	29.5626	154.139	0.465746	15.5593	19.173
0.34201	29.5859	152.767	0.465746	15.9102	19.2746
0.342012	29.5276	151.152	0.465746	15.8856	19.5534
0.342013	29.2717	149.653	0.466301	14.2228	33.2437
0.342015	28.9968	148.204	0.466309	14.335	31.6779
0.342016	28.7388	146.924	0.466317	14.1259	17.0562
0.342018	28.4201	145.742	0.466318	13.4756	15.848
0.342019	28.3181	144.221	0.466318	13.2129	17.0406
0.342021	28.6642	141.888	0.466318	13.2239	20.8065
0.342023	28.5418	139.595	0.466318	13.3402	21.6002
0.342024	28.4154	138.352	0.466318	13.3895	22.3126
0.342026	28.4035	138.037	0.466319	13.4807	20.8314
0.342027	28.461	137.143	0.466319	13.4914	18.1315
0.342029	28.5568	137.293	0.466319	13.3325	16.1131
0.34203	28.6401	136.557	0.466319	13.1912	14.8457
0.342032	28.7779	136.346	0.466319	13.1312	13.7538
0.342034	28.8449	136.829	0.466319	13.0621	13.1527
0.342035	28.7695	138.961	0.46632	13.0999	12.4999
0.342037	28.5628	139.23	0.46632	12.9769	12.3375
0.342038	28.3077	137.537	0.46632	12.9148	11.4894
0.34204	27.9801	136.325	0.46632	12.7923	11.2358
0.342041	27.4815	132.357	0.46632	12.749	10.7048
0.342043	27.4637	132.118	0.46632	12.7458	10.0168
0.342045	27.5073	132.161	0.46632	12.6195	10.0443
0.342049	27.138	131.758	0.466321	12.6726	9.29748
0.342051	26.8149	133.633	0.466321	12.8219	7.56338
0.342054	26.7929	139.592	0.466321	12.7365	8.32781
0.342055	26.6774	140.746	0.466321	12.5871	9.09124
0.342057	26.2013	140.955	0.466321	12.5174	10.1398
0.342059	25.779	139.194	0.466322	12.5238	9.52576
0.34206	25.9614	138.298	0.466322	12.5494	10.1515
0.342062	26.3061	137.573	0.466322	12.7024	10.5275
0.342063	26.6337	136.663	0.466322	12.9368	12.2642
0.342065	26.9104	136.139	0.466322	13.2709	12.4165
0.342066	27.3123	134.667	0.466322	13.6639	12.3268
0.342068	27.4333	132.425	0.466322	14.0144	12.6979
0.34207	27.6308	130.781	0.466327	13.4408	26.3194
0.342071	27.9184	130.256	0.466328	13.4643	23.6477
0.342073	27.7306	130.002	0.466328	13.695	18.6935
0.342074	27.3779	130.812	0.466329	13.7385	18.6506
0.342076	27.3028	131.607	0.466329	13.7747	18.365
0.342077	26.9559	133.427	0.466329	13.7581	17.4749
0.342079	26.7273	135.363	0.466329	13.7364	17.1011
0.342081	26.5896	137.957	0.466329	13.6768	17.1509
0.342082	26.7511	140.364	0.466329	13.5866	16.7085
0.342084	26.8982	142.778	0.466329	13.6454	17.2986
0.342085	26.9583	145.179	0.466329	13.9317	17.4361
0.342087	27.333	146.365	0.46633	13.9288	16.841
0.342088	27.5679	147.421	0.46633	13.8624	16.7542
0.342805	22.1537	144.516	0.46633	13.9032	17.3997
0.342806	22.0587	142.717	0.46633	14.0947	18.8775
0.342808	21.9807	141.569	0.46633	14.2674	19.7835
0.34281	21.9115	138.772	0.46633	14.2746	21.1599
0.342811	22.1002	135.349	0.46633	14.2147	21.1697
0.342813	23.037	131.941	0.466331	13.9369	21.7629
0.342814	23.4926	130.207	0.466331	13.915	22.7515
0.342816	23.3076	131.391	0.466695	16.0015	152.703
0.342847	22.6884	163.396	0.466695	15.992	153.323
0.342849	22.4962	164.341	0.466695	15.9704	153.625
0.342851	22.1723	160.818	0.466695	15.9732	154.062
0.342852	22.1242	156.387	0.466695	16.0468	152.659
0.342854	22.1889	152.294	0.466695	14.9872	157.732
0.342855	22.2274	148.932	0.466598	10.9771	24.9802
0.342857	22.1601	147.01	0.46645	19.3249	146.969
0.342858	21.9085	148.373	0.46645	19.23	148
0.34286	21.7799	150.113	0.46645	19.09	149.002
0.342862	21.6488	151.177	0.46645	18.8867	150.218
0.342863	21.2839	154.514	0.46645	18.8018	151.068
0.342865	21.0261	155.497	0.466448	17.9083	156.63
0.342866	20.6286	157.633	0.466448	17.9246	156.352
0.342952	22.714	154.901	0.466448	17.7644	155.92
0.342953	22.8488	152.637	0.466448	17.437	154.869
0.342955	23.0074	149.608	0.466444	16.7938	158.212
0.342956	23.165	149.015	0.466444	16.9335	158.18
0.342958	22.9068	151.254	0.466444	16.958	158.015
0.342959	22.7603	151.702	0.466444	16.8439	158.182
0.342961	22.5889	151.309	0.466444	16.8291	158.833
0.342963	22.6045	151.458	0.466444	16.8982	160.084
0.342964	22.4116	150.432	0.466444	17.0039	160.499
0.342966	21.7854	152.827	0.466444	17.1248	160.959
0.343002	21.9296	141.062	0.466443	17.2703	161.361
0.343004	22.2784	138.42	0.466443	17.3664	162.053
0.343005	22.1126	138.092	0.466443	17.1941	161.815
0.343007	21.847	136.684	0.466443	17.0892	160.534
0.345444	20.2411	101.452	0.466442	19.608	157.334
0.345445	19.6569	101.927	0.466442	19.563	157.017
0.345447	19.3643	102.104	0.466441	19.4502	155.64
0.345449	18.9815	102.118	0.466441	19.2527	155.577
0.347315	28.8672	174.047	0.466441	19.0463	155.285
0.347316	28.7314	174.183	0.466441	18.8712	154.67
0.347318	28.4124	174.281	0.466441	18.7968	154.008
0.34732	27.7592	172.989	0.466427	19.2717	152.901
0.347321	27.182	171.849	0.466427	19.3414	152.234
0.347323	26.4503	170.11	0.466427	19.4297	151.971
0.347324	25.5831	169.2	0.466427	19.4759	151.281
0.347326	25.2565	170.114	0.466427	19.4797	150.711
0.347328	25.1154	171.194	0.466427	19.5296	150.293
0.347329	25.2225	171.267	0.466426	19.3341	149.839
0.347331	25.5918	169.694	0.466426	19.477	150.06
0.347383	27.0595	169.407	0.466424	19.118	151.769
0.347385	26.9472	168.549	0.466423	18.974	152.479
0.34743	30.4074	166.913	0.466423	18.8126	152.854
0.347432	30.3761	167.066	0.466423	18.7631	153.328
0.347433	30.1856	165.908	0.466423	18.6291	153.72
0.347435	29.9883	162.881	0.466423	18.5437	154.399
0.347437	29.8977	159.316	0.466423	18.5497	154.738
0.347438	29.7368	155.066	0.466422	18.6996	154.581
0.34744	29.6777	150.169	0.466422	18.872	154.309
0.347441	29.6846	145.232	0.466422	19.0346	153.787
0.347463	29.3094	135.301	0.466422	19.0923	152.901
0.347464	29.3937	137.603	0.466422	19.1103	149.459
0.347466	29.4038	141.401	0.466422	19.2029	149.859
0.347467	29.1082	144.953	0.466421	18.8088	151.842
0.347469	29.5634	144.903	0.466421	18.9635	152.469
0.347471	29.1491	145.963	0.466421	19.0444	152.933
0.347505	28.8405	137.658	0.466421	19.1387	152.926
0.347506	29.2445	137.995	0.466205	19.8572	173.029
0.347508	29.382	139.51	0.466197	19.7654	153.488
0.34751	29.2387	143.098	0.466196	19.9378	154.26
0.347511	28.996	146.695	0.466196	20.1746	155.416
0.347513	28.5676	150.691	0.466191	20.5421	147.3
0.347515	28.1919	153.841	0.46591	23.5444	164.081
0.347516	28.0921	156.122	0.465901	24.0949	166.448
0.347518	28.2706	156.9	0.4659	24.4398	165.698
0.347519	28.3575	159.726	0.463986	13.3207	177.48
0.347521	28.6147	162.718	0.463985	13.1247	177.516
0.347523	28.5035	163.932	0.463985	12.6389	176.569
0.34824	24.8223	80.7021	0.463984	11.7723	177.258
0.348242	25.0508	82.2486	0.463973	13.1586	170.264
0.348289	28.0465	89.3976	0.463775	13.8084	163.789
0.348291	27.9333	86.4383	0.463775	13.8002	163.705
0.348292	27.7439	84.0106	0.463757	14.8098	145.691
0.348294	27.5555	80.97	0.460972	16.6851	176.48
0.348295	27.4073	76.7053	0.460972	16.5026	174.761
0.348297	25.9011	76.3453	0.460971	16.3338	173.568
0.3483	18.3979	93.2469	0.460968	16.709	156.248
0.348304	15.605	120.578	0.460957	16.8935	147.056
0.350139	24.9114	161.632	0.457564	12.3198	164.87
0.350141	24.8639	160.209	0.457563	12.4828	165.234
0.350245	24.3858	155.487	0.457562	12.7905	166.269
0.350246	24.5258	154.341	0.457562	13.3953	166.633
0.350287	24.1669	168.274	0.457558	14.4513	171.266
0.350289	24.283	167.599	0.457557	14.1413	172.719
0.350291	24.8365	166.552	0.457557	13.7689	173.723
0.350292	25.4127	164.113	0.457555	13.5886	172.463
0.350294	25.3933	163.208	0.457555	13.9733	170.963
0.350296	26.0023	160.027	0.457554	14.0607	170.144
0.350297	26.3748	156.949	0.457553	13.9719	169.339
0.350299	26.718	155.716	0.457515	13.5037	148
0.350301	26.7513	156.513	0.456464	14.5265	157.697
0.350302	26.8005	157.45	0.456462	13.7045	159.532
0.350304	26.4896	157.873	0.45646	13.5727	162.496
0.350306	26.0072	159.537	0.456458	14.08	164.525
0.350307	25.7896	160.34	0.456457	14.496	164.385
0.350309	25.5486	162.212	0.456456	15.2183	162.087
0.350311	25.4416	164.682	0.455815	12.1839	165.958
0.350312	25.0566	165.673	0.455813	11.8521	164.871
0.350314	24.8804	165.733	0.455812	11.8643	164.823
0.350315	24.4164	166.565	0.454991	13.5868	136.492
0.350317	24.1771	167.987	0.45499	13.5968	136.069
0.351276	23.9976	150.003	0.454989	13.6784	135.838
0.351277	24.3945	149.282	0.454946	10.7259	162.44
0.351279	24.9783	148.492	0.454945	10.7944	162.648
0.351281	25.3188	148.141	0.454944	10.8813	162.083
0.354101	27.7254	130.612	0.454944	11.143	162.47
0.354125	28.7232	123.817	0.454645	11.874	137.202
0.354126	28.3821	126.1	0.453486	13.949	126.276
0.354128	28.2929	126.608	0.453485	13.9315	125.759
0.35413	28.0727	127	0.453484	13.9756	125.649
0.354131	27.9077	127.309	0.453483	13.9814	125.876
0.354133	27.7119	128.566	0.453483	13.9798	125.84
0.354135	27.6244	128.516	0.45345	13.7754	132.409
0.354152	27.9806	130.695	0.453178	10.9969	165.443
0.354153	27.8362	132.504	0.453162	11.9873	162.429
0.35588	22.2318	170.502	0.453158	11.0002	154.207
0.355882	21.5143	172.585	0.453141	12.0764	143.976
0.355884	21.0494	173.223	0.451696	12.9771	173.942
0.355886	21.0749	169.235	0.449593	12.2563	151.291
0.355968	23.5583	152.164	0.449593	11.8733	150.36
0.356784	25.7455	164.756	0.447207	10.0166	143.123
0.356786	25.5465	162.284	0.447206	10.5516	149.425
0.356787	24.9866	161.057	0.447205	11.1513	150.827
0.356789	24.5169	159.942	0.447204	11.5396	150.954
0.356791	24.2507	158.659	0.447203	11.9375	151.231
0.356792	24.2297	157.26	0.446543	13.2728	146.414
0.356794	24.3988	156.848	0.446542	13.2266	147.319
0.356796	24.3663	155.935	0.446539	12.9592	150.077
0.356797	23.9976	156.196	0.446538	13.0447	149.647
0.356799	24.1225	156.887	0.446537	13.0144	148.782
0.356801	24.4165	156.033	0.446519	14.7245	139.497
0.356803	24.823	154.607	0.445847	17.6784	139.535
0.356804	25.0355	152.415	0.444866	17.8172	156.35
0.356806	25.1715	149.932	0.444853	17.8847	160.505
0.356808	25.3328	147.662	0.444852	17.5888	160.627
0.356809	25.3895	147.686	0.444313	11.3405	15.1928
0.356811	25.7391	147.701	0.444312	11.2239	16.8648
0.356813	26.0248	145.983	0.444311	11.0732	18.4269
0.356814	26.2925	145.371	0.44431	11.1131	18.7982
0.356816	26.3884	145.412	0.444309	11.1263	19.8501
0.356818	26.3974	145.592	0.444308	10.9945	20.5375
0.356819	26.6567	146.079	0.444307	10.6613	21.6362
0.356821	26.7538	145.408	0.444268	13.1391	36.2051
0.356823	26.8102	144.628	0.444267	12.8204	35.5262
0.356824	26.7538	143.746	0.442467	11.0764	144.922
0.356826	26.6167	143.017	0.442466	10.7319	143.152
0.356828	26.5904	142.039	0.442465	10.3963	142.993
0.356829	26.5409	141.288	0.442464	10.2585	145.063
0.356932	24.118	152.863	0.441189	22.0326	171.569
0.356934	24.0292	153.224	0.441188	21.8118	172.202
0.356936	24.1739	152.938	0.441187	21.6703	172.582
0.356937	24.5541	152.753	0.441186	21.5661	173.302
0.356939	24.8438	151.688	0.441184	21.3652	174.156
0.358795	24.826	171.023	0.441183	21.5271	174.5
0.358796	25.2625	173.263	0.441182	21.552	174.636
0.358798	25.5846	172.745	0.441181	21.6534	174.297
0.3588	25.9412	171.187	0.44118	21.6554	173.998
0.358801	26.0725	170.219	0.441179	21.878	174.137
0.358803	26.0716	168.148	0.441177	21.9903	174.182
0.358805	25.9777	166.64	0.441176	22.0446	174.123
0.358807	25.9461	165.177	0.441175	21.9758	173.227
0.358808	25.8065	163.322	0.441174	21.9992	171.961
0.35881	25.6752	160.628	0.441153	21.6781	174.124
0.358812	25.3635	158.34	0.441143	19.8956	175.079
0.358813	25.0494	157.742	0.441142	19.2796	174.034
0.358815	24.8522	156.391	0.441141	19.1602	173.475
0.358817	24.6264	155.747	0.44114	19.0562	173.406
0.358818	24.5991	154.336	0.441138	19.0115	172.987
0.35882	24.5561	152.482	0.441137	19.1158	172.61
0.358822	24.3693	149.189	0.441136	19.034	171.662
0.358824	24.2488	147.485	0.441135	19.0601	171.565
0.358825	24.236	146.869	0.441134	19.2378	171.583
0.358827	24.1189	146.535	0.441133	19.5793	171.793
0.358829	23.7375	148.198	0.441132	19.763	171.66
0.35883	22.9671	151.072	0.441131	20.1195	171.662
0.358832	22.1799	155.096	0.441129	20.3673	172.065
0.358834	21.7825	158.881	0.441128	20.5312	172.357
0.358835	21.8167	163.212	0.441127	20.502	172.715
0.358837	22.051	165.572	0.441125	20.4354	173.413
0.358839	22.2781	166.309	0.441123	20.1701	174.523
0.35884	22.4674	166.052	0.441098	21.3488	173.791
0.358842	22.4139	165.914	0.440889	20.8406	166.356
0.358844	22.2644	166.158	0.440887	20.4546	165.79
0.358846	22.4169	165.298	0.440886	20.2116	165.645
0.358847	22.4319	162.409	0.440885	20.008	165.658
0.358849	22.655	159.171	0.440884	19.7434	165.731
0.358851	23.1509	155.505	0.440883	19.5698	165.595
0.358852	23.5389	153.594	0.440881	19.317	165.498
0.358854	23.7281	152.312	0.44088	19.0503	165.271
0.359557	32.3469	143.411	0.440879	18.8978	165.187
0.359559	32.5359	140.416	0.440878	18.801	164.976
0.359561	32.7444	137.676	0.440877	18.7706	164.475
0.359562	32.7517	134.066	0.440876	18.8827	164.668
0.359564	32.7415	131.972	0.440875	19.0496	164.417
0.359566	32.7683	129.726	0.440874	19.238	164.708
0.359567	33.0695	127.966	0.440873	19.4321	164.795
0.359569	32.8824	128.537	0.440872	19.6531	164.609
0.359571	32.6271	128.662	0.440871	19.9436	165.016
0.359572	32.4283	128.95	0.440869	20.4209	165.51
0.359574	31.9982	129.581	0.440868	20.8131	166.11
0.359576	31.1936	130.397	0.440867	20.8613	165.523
0.359584	31.1516	124.801	0.440866	20.9163	165.55
0.359586	31.0576	125.275	0.440865	21.0781	165.385
0.359588	30.7539	124.859	0.440862	20.9548	164.962
0.359589	31.4189	124.525	0.44086	20.8443	164.607
0.359591	31.1596	122.012	0.440859	20.8906	164.902
0.359608	29.2083	136.003	0.440858	20.8113	164.817
0.35961	29.7927	136.191	0.440856	20.5975	164.779
0.359612	31.364	135.49	0.440855	20.4733	164.938
0.359613	32.4198	134.372	0.440854	20.532	165.105
0.359615	32.1306	132.736	0.440853	20.5797	165.322
0.359617	31.5001	133.176	0.440852	20.5686	165.978
0.359618	30.8562	133.835	0.440851	20.4985	165.961
0.35962	30.6455	135.115	0.44085	20.4933	165.981
0.359622	30.357	137.116	0.440849	20.4981	166.261
0.359623	30.5058	138.114	0.440848	20.5608	166.681
0.359625	30.8114	139.27	0.440847	20.6998	167.201
0.359627	31.5491	139.673	0.440846	20.4248	167.424
0.359662	36.5644	134.49	0.440844	20.2348	167.721
0.359664	36.2286	139.498	0.440843	19.9409	167.598
0.359666	35.9509	144.072	0.440842	19.8834	168.041
0.359668	36.0457	149.011	0.440841	19.7711	168.282
0.35973	39.9119	108.043	0.44084	19.7256	168.456
0.359732	41.0854	106.434	0.440839	19.5684	168.314
0.359734	41.1185	108.296	0.440838	19.3632	168.252
0.359736	41.4401	110.605	0.440837	19.3952	168.252
0.359737	41.376	111.441	0.440836	19.3652	168.189
0.359739	41.3291	114.709	0.440835	19.5109	168.233
0.359741	41.3012	117.937	0.440834	19.4346	168.119
0.359742	41.291	120.794	0.440832	19.3656	168.032
0.359744	41.2361	123.769	0.440831	19.2466	168.116
0.359746	40.8773	125.449	0.44083	19.2146	168.135
0.359747	41.0158	127.277	0.440829	19.1511	168.199
0.359749	41.1408	128.066	0.440828	18.988	168.069
0.359751	41.1631	128.733	0.440827	18.9255	168.39
0.359792	44.7596	120.937	0.440826	18.7296	168.45
0.359793	44.9988	120.077	0.440825	18.6685	168.375
0.359868	46.4481	120.393	0.440824	18.6209	168.403
0.35987	46.0725	120.912	0.440823	18.592	167.989
0.359871	45.9822	120.78	0.440822	18.4072	167.675
0.359873	45.8402	120.7	0.44082	18.4841	167.298
0.359875	45.7477	120.248	0.440819	18.4925	166.842
0.359877	45.7637	120.058	0.440818	18.6128	166.62
0.359878	45.8542	119.991	0.440817	18.7737	166.3
0.35988	45.9754	119.946	0.440816	18.8964	166.304
0.359882	46.0692	119.941	0.440815	19.0276	166.32
0.359883	46.2468	118.909	0.440814	19.1789	166.329
0.359885	45.8054	118.357	0.440813	19.6061	166.54
0.36143	29.0112	165.737	0.440812	19.7772	166.584
0.361432	29.268	166.011	0.440272	22.1017	158.552
0.361471	29.381	171.43	0.440271	22.124	157.972
0.361472	29.0318	171.372	0.44027	22.3092	157.449
0.361474	28.7313	171.229	0.440265	22.2751	157.585
0.361476	28.4162	170.673	0.440262	22.3232	158.523
0.361478	28.051	170.002	0.44026	21.7596	158.475
0.361479	27.6807	170.194	0.440259	21.4439	158.235
0.361481	27.5474	170.533	0.440258	21.4335	157.49
0.361483	27.2387	171.227	0.440254	21.4	154.409
0.361484	27.1673	172.005	0.440253	21.4111	154.187
0.361486	27.3116	172.503	0.440252	21.6363	152.757
0.361488	27.4982	172.91	0.440251	21.8226	151.506
0.36149	27.683	173.348	0.44025	22.1033	150.341
0.361491	27.9632	173.667	0.440249	22.1148	149.281
0.361493	28.2878	173.657	0.440246	22.1474	150.371
0.361495	28.5957	173.462	0.440244	22.1696	150.461
0.361496	28.8178	173.017	0.440242	22.0952	152.034
0.361498	29.0331	172.944	0.440241	21.996	152.387
0.3615	29.0989	172.869	0.439388	20.9796	166.065
0.361501	29.1632	172.792	0.439385	19.5848	168.061
0.361503	29.2691	173.182	0.439378	20.5324	165.462
0.361505	29.4405	173.489	0.439377	21.1472	165.424
0.361507	29.6008	173.638	0.439376	21.8517	166.662
0.361508	29.6314	174.112	0.439374	21.6431	166.016
0.36151	29.6727	174.52	0.439372	21.795	166.072
0.361512	29.7214	174.663	0.439371	22.264	167.566
0.361513	29.7514	175.273	0.43937	22.5507	170.317
0.361568	29.6211	168.567	0.439369	22.104	172.415
0.36157	29.6054	168.563	0.439318	22.2051	167.973
0.361571	29.5716	169.246	0.439314	22.2525	168.745
0.361573	29.5306	169.938	0.439313	22.1837	168.439
0.361575	29.5573	171.176	0.439312	22.386	167.766
0.361576	29.5049	172.171	0.439311	22.6953	167.288
0.361578	29.4233	173.595	0.43931	23.0811	166.133
0.36158	29.3864	174.993	0.438912	19.9398	158.597
0.361582	29.331	175.585	0.438837	20.7925	164.896
0.361583	29.4128	176.237	0.435318	26.089	161.823
0.361585	29.4348	176.302	0.435317	26.3997	161.185
0.361587	29.369	175.911	0.435316	26.5019	160.763
0.361588	29.339	175.454	0.435315	26.5161	160.758
0.36159	29.4064	174.516	0.435313	26.5466	160.289
0.361592	29.4524	173.584	0.435312	26.6881	160.415
0.361594	29.4613	172.923	0.435311	26.7504	160.908
0.361595	29.349	172.763	0.430942	24.9417	138.766
0.361597	29.0055	172.564	0.429258	17.2889	166.703
0.361599	28.5995	172.411	0.429255	17.0626	166.16
0.3616	28.1533	172.402	0.429254	17.2201	165.521
0.361602	27.5285	172.374	0.429241	17.9419	161.44
0.361604	27.1822	172.836	0.42924	17.3047	161.959
0.361605	26.9981	173.21	0.429239	16.5986	162.951
0.361607	26.9322	173.721	0.429237	16.3762	163.502
0.361609	27.0525	174.309	0.429235	15.3634	163.261
0.361611	27.3411	174.946	0.429233	15.0457	162.775
0.361612	27.6281	175.678	0.429232	15.0345	162.302
0.361614	27.8447	176.293	0.429231	15.115	162.32
0.361616	28.283	176.844	0.42923	15.3978	162.54
0.361617	28.3162	176.801	0.429228	15.9504	162.69
0.361619	28.1427	176.861	0.429227	16.2472	162.838
0.361621	27.7461	176.546	0.429226	16.72	162.969
0.361623	27.2418	175.853	0.429224	17.058	162.515
0.361624	26.809	174.693	0.429223	17.561	162.467
0.361626	26.1103	173.4	0.429222	18.2538	162.283
0.361628	25.7581	172.492	0.428866	20.3712	150.789
0.361629	25.4088	171.643	0.428859	19.6998	150.004
0.361631	25.2182	171.011	0.428858	19.6733	150.404
0.361633	25.1187	171.372	0.428857	19.5424	150.267
0.361634	25.0716	171.047	0.428795	19.0655	151.057
0.361636	24.982	171.525	0.428794	18.7805	150.813
0.361638	24.494	172.149	0.428792	18.7243	150.495
0.36164	24.6421	173.962	0.428791	18.6549	150.216
0.361641	24.5538	174.802	0.42879	18.8228	149.655
0.361643	24.2166	175.468	0.428788	18.8548	148.276
0.361645	23.8208	176.514	0.428787	18.6116	146.823
0.361646	23.4759	176.503	0.428786	18.7017	146.527
0.361648	23.4444	177.255	0.428785	18.7725	145.913
0.36165	23.3125	177.008	0.428783	18.7695	145.269
0.361652	23.6162	176.337	0.428782	18.684	144.803
0.361653	23.6592	175.294	0.428769	17.8266	141.16
0.361655	23.7753	174.512	0.428768	17.2152	141.459
0.361657	24.1752	174.049	0.428766	16.8665	141.042
0.361658	24.6901	173.875	0.428765	16.7804	140.815
0.36166	24.9176	173.625	0.428764	16.8443	140.446
0.361662	25.0894	173.467	0.428759	16.6547	139.138
0.361663	25.5234	172.672	0.428748	12.5558	144.267
0.362417	28.8027	169.384	0.428747	12.5038	143.275
0.362418	26.4748	167.233	0.428746	12.6528	142.57
0.36242	24.6317	164.159	0.428744	12.9403	141.456
0.362422	23.1856	162.026	0.428715	15.0875	151.977
0.362423	22.7157	162.551	0.428712	16.7917	154.953
0.362425	22.4497	162.308	0.428711	17.6721	155.876
0.362427	21.7012	162.42	0.428709	18.2175	156.03
0.362429	21.9374	161.671	0.428708	18.901	156.284
0.36243	21.4865	161.163	0.428689	20.2194	153.927
0.362432	21.7835	161.881	0.42852	18.3742	161.729
0.362434	21.7579	160.97	0.428126	18.009	146.915
0.362435	21.8582	161.599	0.428125	18.2204	147.35
0.362437	22.1868	163.493	0.42812	18.186	149.293
0.362439	22.8658	163.791	0.423785	26.5847	30.7601
0.362441	23.6625	165.695	0.422288	21.8672	30.5606
0.362442	23.8476	166.416	0.422287	21.787	30.7363
0.362444	23.6499	168.309	0.422284	22.1634	31.0089
0.362446	23.9011	170.782	0.421461	20.8745	29.7307
0.362447	24.8065	175.097	0.421457	20.9538	25.5627
0.36255	23.3062	156.429	0.421456	21.0135	24.9077
0.362552	23.8665	149.754	0.421453	21.3325	22.7658
0.362553	24.6437	142.55	0.421451	21.3303	22.1336
0.362555	24.9224	142.877	0.42145	21.3771	22.7865
0.362557	24.9646	142.787	0.421447	21.2427	23.8023
0.362558	24.7947	142.788	0.421446	21.4076	24.2392
0.362574	24.5229	146.995	0.421445	21.4854	24.193
0.362575	24.5966	148.847	0.421443	21.5474	23.9349
0.362577	24.5976	149.852	0.421442	21.6579	23.1367
0.362579	24.9264	151.536	0.421438	22.0041	21.4693
0.362581	25.2833	154.095	0.421436	21.8885	21.3763
0.362582	25.489	154.102	0.421435	21.7049	20.5337
0.362584	26.1125	154.259	0.421433	21.6568	20.0047
0.362586	26.1908	153.357	0.419831	23.5894	17.2915
0.362587	26.2357	152.778	0.419829	23.3963	19.8071
0.362599	26.04	136.31	0.419828	23.3489	21.4186
0.362601	26.0637	131.859	0.419822	23.9726	28.2306
0.362603	26.4165	128.129	0.419821	23.9408	29.6342
0.362608	26.4902	124.916	0.419733	23.2007	27.548
0.36261	26.5197	125.58	0.419292	23.5337	12.417
0.364419	23.8146	148.021	0.419291	23.0565	12.4398
0.36442	23.8655	149.247	0.41929	22.8483	12.0246
0.364422	23.8134	149.367	0.419288	22.8806	11.4585
0.364515	25.1163	153.268	0.419287	23.0987	11.0969
0.364516	25.0191	152.249	0.419285	23.545	11.0119
0.364518	24.9482	150.973	0.308548	33.1522	151.277
0.36452	24.7966	151.354	0.310019	32.212	24.8976
0.364521	24.7997	150.932	0.310019	32.7087	23.601
0.364523	24.8164	150.691	0.31002	33.0131	22.7223
0.364525	24.7074	149.99	0.310021	33.2092	22.2867
0.364527	24.5316	150.158	0.310022	33.4667	21.5849
0.364528	24.2569	150.433	0.310023	33.3674	22.3791
0.36453	24.2802	149.761	0.313314	26.0496	131.685
0.364532	24.4898	149.009	0.313318	26.1622	136.856
0.364533	24.6636	148.326	0.313323	25.5619	136.543
0.364537	24.3263	150.063	0.313324	25.3792	136.393
0.364538	24.3601	151.24	0.313325	25.2019	136.041
0.36454	24.4419	152.352	0.313326	25.1338	136.281
0.364542	24.6614	152.829	0.313327	25.1337	136.199
0.364544	24.865	154.274	0.313328	24.9302	137.401
0.364545	24.9089	155.245	0.313328	24.7944	137.989
0.364547	24.8759	155.46	0.313329	24.5321	139.489
0.364549	24.6744	157.05	0.313331	24.3079	142.646
0.36455	24.7052	156.325	0.313332	24.1111	144.706
0.364552	24.5453	155.65	0.313333	23.9727	145.81
0.364554	24.278	155.854	0.313334	23.9103	145.904
0.364556	24.0913	157.064	0.313335	23.8404	146.658
0.364561	24.1528	158.754	0.313335	23.9177	146.286
0.364562	24.0237	157.998	0.313339	23.9418	141.733
0.364564	23.9406	157.479	0.329136	23.7376	166.548
0.364566	23.8498	158.793	0.329138	23.8447	166.294
0.364568	23.7047	159.974	0.329144	24.1393	165.401
0.364569	23.6578	160.035	0.329148	24.7924	165.778
0.364571	23.5089	157.97	0.32915	25.2592	166.791
0.364573	23.4872	155.886	0.329151	25.592	167.61
0.364574	23.3795	156.102	0.329152	26.0086	168.041
0.364576	23.4679	156.601	0.329158	27.2366	169.822
0.364578	23.5493	157.603	0.329159	27.084	170.132
0.36458	23.0494	159.638	0.329162	25.904	170.532
0.364581	23.1303	160.76	0.329163	25.5935	170.749
0.364595	24.1834	163.28	0.329165	25.1774	170.889
0.364597	24.1699	165.076	0.329166	24.9102	171.231
0.364598	24.239	165.896	0.329167	24.7156	171.527
0.3646	24.2025	167.409	0.329169	24.7471	172.104
0.364602	24.2036	167.984	0.32917	25.0349	172.809
0.364604	24.1286	168.113	0.329171	25.3117	173.739
0.364605	23.8176	165.608	0.329173	25.3076	174.442
0.364641	24.3483	157.621	0.329174	25.2054	175.419
0.364643	24.6689	155.57	0.329176	25.1021	176.109
0.364645	24.9899	154.48	0.329177	24.7369	176.573
0.364646	25.1808	154.921	0.329178	24.2578	177.203
0.36465	25.2799	153.444	0.32918	23.6946	177.489
0.364651	25.6255	151.172	0.329181	23.1612	177.414
0.364653	25.8651	150.411	0.329182	22.8438	176.911
0.364655	26.0792	152.055	0.329184	22.5683	176.703
0.364657	25.8355	152.564	0.329185	22.1168	176.425
0.364658	25.8293	150.258	0.329186	21.6179	176.33
0.36466	25.6899	147.291	0.329188	21.2265	176.223
0.364662	25.8373	144.608	0.329189	20.8348	175.671
0.365358	22.1334	177.99	0.329193	21.0722	174.766
0.365559	20.4991	159.631	0.329195	21.5136	174.092
0.365571	20.9685	155.493	0.329197	23.2451	172.198
0.365572	20.6399	154.089	0.329199	24.2815	171.447
0.365574	20.6372	154.473	0.329256	26.7227	170.311
0.365576	20.7992	154.424	0.329264	25.0129	174.965
0.365577	20.875	154.359	0.361302	19.1435	170.562
0.365579	20.8152	154.349	0.361304	18.922	170.148
0.365581	20.8119	155.259	0.361306	18.728	168.623
0.365583	20.7173	157.316	0.361307	18.5772	167.826
0.365584	20.6758	158.214	0.361311	18.5248	165.198
0.365586	20.6832	159.975	0.361313	18.2708	164.696
0.365588	20.6395	159.352	0.361314	18.0191	164.505
0.365589	20.5285	160.199	0.361319	17.8893	169.372
0.365603	20.9763	158.301	0.361321	18.3137	170.917
0.365605	21.1476	155.192	0.361325	18.4968	169.811
0.365607	21.242	152.922	0.361335	18.2483	160.198
0.365608	21.1258	152.172	0.361336	17.8968	160.186
0.36561	20.9269	150.71	0.361338	17.7093	161.591
0.365612	20.9405	148.04	0.36134	17.4278	162.331
0.365613	20.9408	145.371	0.361343	17.3456	164.014
0.365615	20.7929	145.887	0.361347	17.9278	169.144
0.365617	20.7718	147.843	0.36135	18.6369	171.613
0.365619	20.8667	147.802	0.395215	21.6393	22.439
0.36562	20.7507	146.903	0.39522	21.9718	22.8869
0.365622	20.397	143.475	0.407759	22.2927	22.9964
0.365624	20.1689	146.262	0.407765	22.3304	25.3693
0.365625	19.7067	150.952	0.407766	22.3181	25.2279
0.365627	19.3853	154.427	0.422994	19.847	25.2651
0.365629	19.2002	152.345	0.422996	19.6814	24.9798
0.365631	18.8676	153.432	0.422997	19.7297	24.9411
0.367277	23.7966	139.607	0.422998	19.7415	24.2162
0.367279	23.7714	139.953	0.425242	19.2239	30.8918
0.367281	23.76	140.499	0.425244	19.3518	31.1598
0.367283	23.8936	141.18	0.425245	19.4165	31.813
0.367284	23.8976	142.254	0.425246	19.525	32.235
0.367286	23.8261	143.103	0.425249	19.5384	31.9454
0.367288	23.8734	142.905	0.425265	18.822	25.5461
0.367289	23.8953	143.04	0.425271	18.6667	24.8224
0.367291	23.9546	143.919	0.425272	18.6238	26.1734
0.367293	23.9368	144.987	0.44915	14.4932	162.336
0.367295	23.9007	146.809	0.449158	13.0441	164.97
0.367296	23.769	148.971	0.449161	13.0143	164.519
0.367298	23.8335	149.17	0.449163	12.7553	162.701
0.3673	23.7691	150.845	0.450619	17.7356	157.931
0.367301	23.6855	152.292	0.45062	17.8737	163.79
0.367303	23.5984	152.801	0.450621	17.6941	166.548
0.367305	23.6526	152.558	0.450624	17.2849	171.71
0.367307	23.6482	152.175	0.452004	14.5029	163.745
0.367308	23.521	152	0.452006	14.5824	162.641
0.36731	23.4659	151.901	0.453366	12.1061	166.916
0.367312	23.3516	153.199	0.453367	12.2421	168.801
0.367313	23.2586	153.016	0.453369	12.0304	170.352
0.367315	23.1354	153.6	0.45337	12.2255	173.124
0.367317	23.0937	155.37	0.453371	12.3763	173.504
0.367319	23.0194	157.073	0.454688	13.2878	174.748
0.36732	22.9928	159.65	0.454691	13.3541	174.837
0.367322	23.1532	160.513	0.455904	14.3186	164.062
0.367324	23.162	160.911	0.455905	14.0639	164.062
0.367325	23.2658	161.321	0.455905	14.157	164.518
0.367327	23.3574	161.784	0.455906	14.2867	165.363
0.367343	23.3462	158.247	0.455907	14.0053	165.856
0.367344	23.4311	156.267	0.455908	13.4195	167.536
0.367346	23.608	154.821	0.455914	11.8572	162.88
0.367348	23.8933	153.137	0.455915	12.4106	160.302
0.367349	23.9534	152.907	0.455915	12.8106	159.772
0.367351	23.9714	152.632	0.455916	12.962	159.564
0.367353	23.9827	152.23	0.455918	13.0591	168.702
0.367355	23.8865	151.689	0.455919	12.9332	168.203
0.367356	24.0236	150.339	0.45592	12.5116	168.65
0.367358	23.9753	149.324	0.45592	12.1062	168.159
0.36736	23.8207	148.689	0.455928	11.1029	170.023
0.367361	23.618	148.128	0.455928	11.3496	169.309
0.367363	23.5462	147.714	0.45593	11.0393	168.58
0.367365	23.5144	147.586	0.45593	10.6703	168.532
0.367367	23.5455	146.812	0.455931	11.1496	167.32
0.367368	23.6495	146.335	0.455932	11.5361	164.287
0.36737	23.4764	146.559	0.455933	12.2595	162.954
0.367372	23.4818	147.298	0.455933	12.5121	161.158
0.367374	23.4546	147.471	0.455934	12.3274	160.649
0.367375	23.4027	147.914	0.455935	12.9038	157.575
0.367377	23.2986	148.128	0.455936	13.6184	155.858
0.367379	23.2375	148.574	0.455936	14.0883	155.369
0.36738	23.0895	149.084	0.455937	13.8351	156.691
0.367382	23.0225	149.644	0.455942	11.8095	167.721
0.367384	23.1409	149.655	0.455943	12.1301	166.528
0.367386	23.0046	150.177	0.455943	12.4446	163.492
0.367387	22.921	151.577	0.455944	12.5654	163.147
0.367389	22.9677	151.771	0.455945	12.5426	165.057
0.367391	22.9541	150.333	0.455946	12.1236	165.457
0.367392	22.7404	147.649	0.458186	15.3558	155.127
0.367394	22.643	145.041	0.459225	15.4865	166.788
0.367396	22.5899	143.454	0.46052	11.3233	165.915
0.367398	22.4687	142.765	0.460521	11.4297	166.512
0.367399	22.6391	141.042	0.460521	11.7192	166.894
0.367463	24.7731	133.936	0.460522	12.0427	166.252
0.367466	24.8073	134.216	0.460523	12.2288	166.421
0.367468	24.5098	134.7	0.460523	12.4001	167.098
0.36747	24.6436	133.494	0.460524	12.3563	167.863
0.367471	24.4964	133.721	0.460524	12.9377	167.686
0.367475	24.6884	134.175	0.460525	13.3606	167.671
0.367476	24.9016	133.766	0.460525	13.4558	167.431
0.36748	24.4001	136.433	0.460526	13.6624	166.71
0.367482	24.3542	138.107	0.460527	13.7753	166.388
0.367483	24.9125	137.576	0.460529	13.3544	160.591
0.368439	28.0722	91.5838	0.460552	13.9585	146.014
0.368456	31.2826	86.9578	0.460552	13.9762	146.275
0.368458	31.0168	88.0311	0.460553	13.8311	145.574
0.36846	30.8141	88.9972	0.460553	13.6361	145.337
0.368461	30.5233	90.1204	0.460554	13.486	145.466
0.368463	30.1858	89.905	0.460554	13.2822	146.702
0.368465	29.744	91.4332	0.461879	11.3142	164.148
0.368466	29.03	92.0233	0.46188	11.8752	163.813
0.368491	21.814	149.218	0.46188	11.9844	163.204
0.370318	24.2008	136.491	0.461881	12.2396	162.748
0.370371	23.577	150.379	0.461881	12.5478	161.261
0.370373	23.9161	150.293	0.461888	12.8415	173.548
0.370375	24.4255	147.784	0.46189	12.9598	169.933
0.370377	24.384	147.86	0.461891	12.9001	168.7
0.370378	23.979	151.785	0.461891	12.9871	168.97
0.37038	24.0705	150.069	0.461892	12.836	168.674
0.370382	24.1851	149.742	0.461896	13.1664	163.74
0.370383	23.9283	149.1	0.461897	13.3015	164.467
0.370385	23.9294	149.43	0.461897	13.1781	163.731
0.370387	23.5842	149.583	0.461898	13.0843	163.868
0.370389	23.2259	150.214	0.461898	12.8774	165.218
0.37039	23.7549	144.628	0.461899	13.1405	163.991
0.370444	21.6558	173.048	0.461899	13.363	163.696
0.370445	22.0102	174.246	0.4619	13.4321	163.122
0.373257	27.0882	169.357	0.4619	13.6286	163.182
0.373258	27.2336	170.54	0.461901	13.5603	162.35
0.37326	27.5176	170.155	0.461901	13.4353	162.57
0.373262	27.7915	168.09	0.461902	13.385	162.013
0.373264	28.2624	168.193	0.461909	12.5553	156.038
0.373265	28.5507	166.953	0.46191	11.9317	158.618
0.373267	28.3479	167.235	0.461911	11.9719	165.059
0.373269	28.8908	166.532	0.461912	12.2368	165.852
0.37327	28.0666	169.325	0.461912	12.7594	168.02
0.373272	27.8122	171.476	0.461913	12.9993	168.642
0.373274	27.213	173.21	0.461914	12.6241	169.141
0.373276	27.2715	171.763	0.461922	14.233	163.681
0.373277	26.6411	171.329	0.461923	14.4031	164.485
0.373279	26.6392	171.248	0.462649	12.9257	162.886
0.373281	26.7758	172.878	0.462649	13.1101	162.848
0.373283	26.2799	174.084	0.46265	13.2786	162.294
0.373284	26.3609	172.722	0.46265	13.2599	161.63
0.373286	26.3903	168.588	0.46265	13.3118	160.774
0.373288	26.9313	165.113	0.462653	12.9316	164.795
0.373289	26.3367	166.348	0.462656	10.9386	164.737
0.373291	26.8744	163.433	0.462656	10.981	164.29
0.373293	26.4356	163.24	0.462657	11.1013	166.143
0.373295	26.1838	162.33	0.462657	10.9867	167.565
0.373296	26.3929	160.941	0.462658	10.9437	168.38
0.373298	26.6147	162.679	0.462658	11.07	168.779
0.3733	26.7997	159.88	0.466572	13.4656	175.257
0.373301	26.5062	161.536	0.466572	14.948	169.857
0.373303	26.6694	160.85	0.466655	15.3356	151.691
0.373305	26.6573	159.964	0.466656	15.5234	145.134
0.373307	27.2693	156.622	0.466656	15.2762	146.912
0.373308	27.7592	153.581	0.466657	15.2416	149.408
0.37331	27.5717	154.821	0.466657	14.999	149.001
0.373312	27.3915	154.822	0.466657	14.9405	150.534
0.373313	27.1723	156.731	0.466657	15.1192	152.035
0.373315	26.9468	158.587	0.466657	15.4105	152.504
0.373317	27.0572	159.218	0.466657	15.6361	151.679
0.373319	27.4276	159.158	0.466657	16.2972	150.298
0.37332	27.0682	162.482	0.466657	15.7971	152.135
0.373322	27.0671	163.873	0.466657	15.7884	151.055
0.373324	27.2256	161.99	0.466657	16.0855	150.169
0.373325	27.5461	158.916	0.466657	16.3008	148.943
0.373327	27.5858	160.839	0.466657	16.4886	147.503
0.373329	27.7576	156.352	0.466658	16.7591	146.852
0.373331	27.6734	154.879	0.466658	16.7735	148.553
0.373332	27.1954	154.645	0.466658	16.7356	150.846
0.373334	27.1432	151.749	0.466658	16.8984	150.857
0.373336	26.9065	153.613	0.466662	14.8176	148.198
0.373337	26.9052	153.853	0.466662	14.9864	148.674
0.373339	26.972	153.882	0.466662	15.2286	147.706
0.373341	27.5575	152.982	0.466662	15.5823	146.368
0.373343	27.5805	156.319	0.466662	15.7754	145.832
0.373344	27.9042	155.094	0.466662	14.9172	153.744
0.373346	28.0775	153.607	0.466662	15.1172	154.121
0.373348	29.0579	152.004	0.466662	15.3854	154.548
0.373349	29.4959	149.893	0.466662	16.0966	153.529
0.373351	28.9616	151.789	0.466662	16.3843	151.866
0.373353	29.3143	149.664	0.466686	12.1633	169.986
0.373355	29.5238	146.677	0.466686	11.6729	169.101
0.373356	30.2832	144.119	0.466692	10.7904	145.379
0.373367	28.6905	160.546	0.466692	10.9358	142.784
0.373368	27.2832	165.076	0.466692	10.0891	151.905
0.378934	27.0881	152.759	0.466672	13.6066	151.086
0.378951	26.9954	160.542	0.466671	13.9428	145.248
0.378953	26.8419	159.958	0.466668	10.9308	151.053
0.37897	26.7792	162.074	0.466668	11.073	150.288
0.378987	26.1608	160.414	0.466668	11.0879	147.907
0.378989	26.4686	160.066	0.466668	11.2964	144.077
0.378991	26.7899	160.177	0.466668	11.3053	141.218
0.378992	27.0185	160.935	0.466668	11.391	138.847
0.379016	26.0453	165.684	0.466668	11.6747	137.858
0.379018	26.1481	164.747	0.466668	12.0197	136.754
0.37902	26.2377	164.707	0.466668	11.8092	136.292
0.379021	26.2592	164.806	0.466668	11.4988	140.818
0.379028	25.8067	168.422	0.466667	13.274	144.753
0.37903	25.8751	166.289	0.466667	12.9402	145.302
0.379032	25.7889	168.577	0.466667	12.5442	146.736
0.379033	25.8739	167.545	0.466667	12.1597	148.057
0.379035	26.0588	165.72	0.466667	11.8434	149.808
0.379037	26.2704	165.711	0.466667	11.6329	151.206
0.379039	26.3269	164.011	0.466667	11.3818	152.172
0.37904	26.5513	163.671	0.466667	11.2878	153.431
0.379042	26.527	162.371	0.466667	11.1798	154.178
0.379044	26.4656	163.158	0.466667	11.3522	154.632
0.379045	26.538	160.304	0.466667	11.6401	153.93
0.379047	26.4728	160.519	0.466667	11.8806	154.395
0.379049	26.3734	160.516	0.466667	12.1492	154.26
0.379051	26.601	159.066	0.466667	12.2547	156.118
0.379052	26.5877	159.879	0.466667	12.2652	156.531
0.379054	26.576	159.958	0.466667	12.1429	157.424
0.379056	26.352	160.346	0.466667	12.1431	157.422
0.379057	26.2555	159.641	0.466667	12.0676	157.431
0.379066	25.4662	167.846	0.466666	12.0401	156.83
0.379068	25.6047	167.636	0.466666	11.9851	156.546
0.379069	25.6787	169.537	0.466666	11.9272	156.961
0.379071	25.8447	170.08	0.466666	11.6328	157.629
0.379073	25.9398	170.105	0.466666	11.6582	158.778
0.379074	25.9261	169.324	0.466666	11.6411	159.243
0.379076	25.8089	168.427	0.466666	11.4634	159.003
0.379078	25.9736	167.609	0.466666	11.3676	159.263
0.37908	25.9555	167.548	0.466666	11.6437	160.763
0.379081	26.1055	166.76	0.466666	11.6752	161.664
0.379083	26.4081	163.956	0.466666	11.5858	162.274
0.379085	26.557	164.427	0.466666	11.3699	162.116
0.379086	26.6787	163.921	0.466666	11.3584	162.632
0.37909	26.8857	162.756	0.466666	11.3321	163.188
0.379092	27.1753	162.585	0.466666	11.5364	163.694
0.379093	27.0994	161.729	0.466666	11.8131	163.546
0.379095	27.1254	161.67	0.466666	11.6758	162.53
0.379097	27.3265	160.912	0.466666	11.2901	162.328
0.379098	27.4652	159.086	0.466666	11.2458	162.57
0.3791	27.7975	157.442	0.466666	11.2734	164.322
0.379109	28.2007	156.487	0.466666	11.3955	168.374
0.37911	27.8431	159.028	0.466661	10.4217	175.094
0.379112	27.7011	159.232	0.466661	10.6218	174.519
0.379114	27.1226	160.853	0.466661	10.4213	174.742
0.379115	26.8623	162.561	0.466661	10.1572	173.513
0.379117	26.2371	165.461	0.46666	10.0763	173.855
0.379119	26.2557	166.466	0.46666	10.2571	173.499
0.379121	26.2655	166.876	0.46666	10.4482	173.551
0.379122	26.4061	166.277	0.46666	10.5523	173.973
0.379124	26.3751	165.181	0.46666	10.001	166.433
0.379126	26.1951	164.73	0.46666	10.4807	164.834
0.379127	26.5809	164.775	0.466659	10.4346	163.969
0.379129	26.3382	166.893	0.466659	10.5302	163.515
0.379131	26.4425	167.134	0.466659	10.8268	162.786
0.379133	26.3159	166.327	0.466659	10.5603	162.814
0.379134	26.6625	164.659	0.466659	10.4176	161.6
0.379136	26.6771	164.657	0.466659	10.5703	159.817
0.379138	26.735	165.265	0.466659	10.7695	158.432
0.379139	27.0072	166.511	0.466659	10.539	157.339
0.379141	26.8283	166.055	0.466659	10.5312	155.707
0.379143	26.7368	168.126	0.466624	12.1953	137.679
0.379144	26.7876	168.544	0.466624	12.3243	140.228
0.379146	27.043	169.11	0.466623	12.4171	142.384
0.379148	26.9985	171.772	0.466245	11.3639	138.558
0.37915	26.878	171.726	0.46451	11.1618	19.5613
0.379151	26.9572	170.278	0.464509	11.0863	16.9974
0.379153	27.1245	168.471	0.464507	11.1427	15.4802
0.379155	27.5032	165.039	0.464507	11.0816	16.0499
0.379156	27.7519	164.144	0.464506	10.9453	16.4799
0.379158	27.7501	163.522	0.464506	10.756	15.8567
0.37916	27.4643	164.846	0.464506	10.5519	15.941
0.379162	27.3841	160.925	0.464505	10.2659	16.5493
0.379163	27.6841	160.924	0.464505	10.1928	16.2719
0.379165	27.4497	166.083	0.464505	10.0763	16.6969
0.379167	27.3605	170.435	0.464504	10.0392	16.9904
0.379168	27.3364	171.624	0.464504	10.1188	16.7459
0.37917	27.4002	169.861	0.464503	10.1822	17.0672
0.379172	27.6056	171.628	0.464503	10.1365	17.1276
0.379174	27.7865	172.698	0.464503	10.3252	17.1053
0.379175	27.9017	174.116	0.464502	10.3493	16.8025
0.379177	27.7523	172.962	0.464502	10.3609	16.6871
0.379179	27.3416	170.643	0.464502	10.5254	17.0595
0.37918	26.9742	171.723	0.464501	10.3458	16.7202
0.379182	27.1357	169.329	0.464501	10.2913	16.6924
0.379184	27.8743	164.164	0.464501	10.35	16.3218
0.379185	28.4145	161.911	0.4645	10.7189	15.7996
0.379189	28.6325	162.155	0.4645	10.7735	15.665
0.379191	28.9055	163.508	0.464499	10.8025	15.2256
0.379192	29.482	163.618	0.464499	10.9127	14.9286
0.379196	30.7586	160.939	0.464499	11.1674	15.3431
0.379197	30.6182	162.374	0.464498	11.3219	15.6407
0.379199	30.8228	161.378	0.464498	11.323	14.9574
0.379201	31.1579	160.051	0.464498	11.1188	14.6298
0.379203	31.3596	161.047	0.464497	10.8644	14.9853
0.379204	30.8178	163.875	0.464497	10.8135	14.8434
0.379206	30.241	167.441	0.464497	10.8856	15.6389
0.379208	29.8838	170.295	0.464496	10.8483	15.6573
0.379209	30.3694	173.312	0.464495	10.55	17.6265
0.379211	30.4922	172.984	0.464493	11.0086	18.2694
0.379213	30.4525	169.787	0.464493	11.1738	18.6108
0.379216	29.9886	167.22	0.464493	11.2067	18.9417
0.379218	29.4714	169.015	0.464492	11.2329	19.2079
0.37922	28.9241	167.874	0.464492	11.2647	19.9917
0.379221	28.6791	165.713	0.464492	11.2442	19.4572
0.379223	27.9995	163.015	0.464492	11.5256	20.4086
0.379225	28.5884	155.256	0.464491	11.5307	20.4724
0.379226	28.157	155.386	0.464491	11.4012	21.3528
0.379228	28.2345	156.315	0.464484	10.3424	14.9764
0.379235	27.6284	163.365	0.464484	10.2336	14.4531
0.379237	26.5403	170.038	0.464483	10.2204	13.5492
0.379238	26.7245	172.264	0.464483	10.3211	12.4436
0.37924	26.2919	173.988	0.464483	10.4084	11.7205
0.379242	25.5052	173.353	0.464482	10.5167	11.3089
0.379244	24.8623	167.61	0.464482	10.694	11.1001
0.379976	13.4159	151.821	0.464482	10.7244	10.7247
0.380056	22.5388	127.55	0.464481	10.7648	10.6562
0.380091	25.4565	110.078	0.464481	10.8436	10.5053
0.380092	24.83	117.167	0.46448	10.9671	10.2639
0.380094	24.0428	119.228	0.46448	10.9096	10.4128
0.380258	21.8204	137.855	0.464479	10.8086	10.3133
0.380259	21.578	142.53	0.464479	10.757	10.4156
0.381964	26.6736	151.47	0.464479	10.8704	10.8324
0.382105	26.1843	150.271	0.464478	11.0505	11.3314
0.382107	26.2559	150.805	0.464478	11.2156	11.5112
0.382108	26.303	150.513	0.464478	11.3086	11.6372
0.38211	26.2367	150.878	0.464477	11.3448	11.8638
0.382112	26.189	151.183	0.464477	11.5145	11.9075
0.382114	26.123	152.649	0.464477	11.6414	12.4335
0.382115	25.9859	153.656	0.464476	11.8734	13.0777
0.382117	25.915	153.901	0.464476	11.9654	13.1084
0.382119	25.9253	154.116	0.464476	11.9303	13.0962
0.38212	25.7342	154.719	0.464475	11.901	13.249
0.382122	25.6512	155.605	0.464475	11.8779	13.3998
0.382124	25.5559	156.88	0.464475	11.8308	13.1294
0.382125	25.4624	158.292	0.464474	11.782	13.6386
0.382127	25.5576	158.587	0.464474	11.8969	13.5556
0.382129	25.7482	159.284	0.464474	11.6559	13.2387
0.382131	25.5957	159.439	0.464473	11.5364	13.6082
0.382132	25.6128	158.91	0.464473	11.5809	14.1104
0.382134	25.5518	156.848	0.464473	11.5917	14.3345
0.382136	25.234	155.363	0.464472	11.6037	14.9473
0.382137	25.0969	153.243	0.464472	11.6666	15.3617
0.382139	25.1434	150.641	0.464472	11.5772	15.3806
0.384998	24.2804	153.52	0.464471	11.4292	15.887
0.385	24.1729	156.08	0.464471	11.5775	17.0877
0.385002	24.4356	159.584	0.464471	11.6244	17.391
0.385003	24.5785	160.505	0.46447	11.533	18.3104
0.385005	24.7819	160.947	0.46447	11.4747	19.1316
0.385007	24.9258	161.314	0.46447	11.4078	19.1166
0.385009	25.0748	161.182	0.464469	11.6232	18.9211
0.38501	25.2843	159.814	0.464469	11.7578	18.8649
0.385012	25.518	159.953	0.464469	11.6666	18.3295
0.385014	25.7215	160.485	0.464467	12.0241	18.2923
0.385015	25.5982	160.461	0.464467	11.8447	19.7568
0.385017	25.458	161.242	0.464456	10.3289	10.9493
0.385019	25.3203	162.164	0.464456	10.114	12.4289
0.38502	25.3256	163.061	0.464455	10.2209	13.2954
0.385022	25.2771	162.907	0.464455	10.1925	14.971
0.385024	25.3976	162.24	0.464454	10.8055	16.0172
0.385025	25.5697	161.505	0.464454	10.7555	15.6118
0.385027	25.6902	160.535	0.464454	10.6569	14.6149
0.385029	25.8465	159.466	0.464452	10.4459	10.7007
0.38503	26.0199	158.63	0.464452	10.2259	10.5946
0.385032	26.1728	157.249	0.464452	10.0633	10.3536
0.385034	26.1736	155.828	0.464451	10.0016	10.8492
0.385036	26.1875	155.148	0.464451	10.0965	11.2396
0.385037	26.0487	155.216	0.463266	13.2495	39.804
0.385039	25.9442	155.445	0.463266	13.364	40.0651
0.385041	25.9184	155.166	0.463266	13.0202	38.5139
0.385042	25.9099	154.859	0.463246	13.8109	21.8719
0.385044	25.9675	154.808	0.463246	13.3517	24.3383
0.385046	26.0387	155.163	0.463245	13.5166	25.2297
0.385047	26.1928	156.164	0.463245	13.6119	24.5517
0.385049	26.2316	156.784	0.463244	13.7985	23.3521
0.38793	32.9396	137.395	0.463244	13.7922	21.438
0.388585	20.9857	174.539	0.463244	13.9613	19.9541
0.388586	21.1056	172.428	0.463243	14.0922	19.2497
0.388588	20.8122	169.142	0.462841	14.6692	25.843
0.38859	20.7268	166.829	0.46284	14.3458	25.3211
0.388591	20.4225	162.003	0.462838	13.7935	24.2142
0.388593	19.9726	155.057	0.462837	13.9713	24.2431
0.388595	20.0106	148.54	0.462513	11.1868	11.834
0.388596	20.0975	141.903	0.462512	11.2744	12.2116
0.388598	20.2053	135.998	0.462512	11.6148	10.9103
0.3886	20.6604	129.649	0.462511	11.9464	10.2824
0.388601	20.892	123.84	0.462511	12.206	9.2734
0.388603	21.2839	117.015	0.46251	12.5115	9.67768
0.388605	21.7157	111.589	0.46251	12.8369	10.2833
0.390441	32.0199	157.701	0.462509	13.0112	11.1587
0.390443	31.6671	156.735	0.462509	13.3704	12.129
0.390445	31.7599	155.686	0.462508	13.6713	12.8821
0.390446	31.9246	154.268	0.462508	13.6524	13.4885
0.390448	31.9361	152.369	0.462507	13.5948	13.3129
0.39045	31.8674	149.876	0.462507	13.6991	13.1844
0.390451	32.0637	146.795	0.462506	13.6147	13.079
0.390453	32.2159	145.841	0.462506	13.5934	12.5528
0.390455	32.9223	143.003	0.462505	13.561	11.9059
0.390456	32.9746	140.467	0.462504	13.5725	10.2333
0.390546	29.0661	157.256	0.462504	13.5042	10.2107
0.390548	29.0863	158.545	0.462504	13.5905	9.17914
0.39055	29.1103	158.452	0.462503	13.4887	9.02724
0.390551	29.386	158.958	0.462503	13.464	9.17624
0.390553	29.5726	160.482	0.462502	13.3216	9.53347
0.390555	29.4614	160.615	0.462502	13.2411	9.8526
0.390556	29.4191	161.003	0.462501	13.15	10.1966
0.390558	29.4482	160.76	0.462501	12.8262	10.4931
0.39056	29.6995	160.898	0.4625	12.8384	10.4552
0.390561	29.9354	160.937	0.4625	12.7925	10.3461
0.390563	30.1428	162.143	0.462499	12.7603	10.0833
0.390565	30.5085	162.186	0.462499	12.664	10.1957
0.390566	30.6693	160.978	0.462499	12.9181	10.284
0.390571	31.4072	158.429	0.462498	13.0824	10.2969
0.390593	31.8078	158.817	0.462498	13.2447	9.57071
0.390595	31.395	160.332	0.462497	13.6353	9.90028
0.390596	31.0504	162.196	0.462497	13.887	10.3077
0.390598	31.4485	160.441	0.462496	14.086	10.594
0.3906	31.427	159.757	0.462496	14.2394	10.903
0.390601	31.2872	161.402	0.462495	14.5013	11.0241
0.390603	31.201	161.045	0.462495	14.4802	10.6926
0.390605	31.2112	160.474	0.462494	14.4382	10.6274
0.390606	31.197	160.216	0.462494	14.571	11.1724
0.390608	31.3939	159.41	0.462494	14.5391	10.8807
0.39061	31.5835	158.999	0.462493	14.3364	10.2323
0.390611	31.4575	160.595	0.462493	14.0482	10.3349
0.390613	31.4283	161.257	0.462492	13.7608	9.81685
0.390615	30.9775	160.564	0.462492	13.4618	9.2403
0.390616	30.4262	161.875	0.462491	13.2911	9.1279
0.390618	29.97	162.323	0.462491	13.2549	8.56058
0.39062	29.4288	161.079	0.46249	12.8229	7.72775
0.390638	29.2706	162.106	0.462239	15.3482	13.0721
0.390644	30.7698	164.713	0.462238	15.0081	17.4346
0.390646	31.0247	168.102	0.462118	16.7273	31.3142
0.390648	30.982	170.345	0.462118	16.7473	30.0988
0.390649	31.0068	171.486	0.462117	16.6922	29.9715
0.390651	31.1453	171.554	0.462116	16.6972	30.6751
0.390653	31.2868	171.681	0.462116	16.768	31.1991
0.390654	30.7712	172.578	0.462084	16.5786	26.3533
0.390656	30.43	173.416	0.462083	16.6773	25.9375
0.390658	30.1468	173.546	0.462082	16.6816	25.6223
0.390659	29.9232	173.776	0.462082	16.6572	25.4221
0.390661	30.178	172.475	0.462081	16.513	26.2574
0.390663	30.7424	170.932	0.462081	16.5346	26.6722
0.390664	30.9147	170.146	0.46208	16.5406	26.8622
0.390666	30.9896	169.719	0.462079	16.7483	26.6988
0.390668	31.752	169.169	0.462078	16.8469	26.423
0.390669	32.1516	169.019	0.462039	17.1602	29.1823
0.390671	32.3059	168.796	0.462038	17.2471	29.0512
0.390673	32.6294	168.752	0.462037	17.3333	29.8063
0.390674	32.8487	168.176	0.462037	17.4168	30.2144
0.390676	32.4709	168.438	0.462034	17.7543	31.8606
0.390678	32.4427	168.586	0.46202	17.3433	35.7258
0.390679	32.4097	168.757	0.462019	17.3883	36.8142
0.390681	31.8711	169.608	0.462018	17.3248	38.1122
0.390683	31.5149	170.579	0.461821	18.4839	15.0969
0.390684	31.0304	171.77	0.461821	18.5159	14.288
0.390686	30.2336	173.274	0.46182	18.4765	13.8497
0.390688	29.7138	173.446	0.461819	18.3624	13.8024
0.390689	28.859	169.235	0.461818	18.2894	13.5753
0.390704	33.7562	161.904	0.461817	18.2429	13.7121
0.390706	33.9215	162.301	0.461807	19.0979	16.0533
0.390708	34.2729	161.819	0.461807	18.8512	15.7423
0.390709	34.3933	162.473	0.461804	18.8176	14.9582
0.390711	34.576	162.774	0.461803	19.1129	13.9406
0.390713	33.7077	164.713	0.461803	19.2186	13.4543
0.390714	32.5157	166.469	0.461802	19.1977	13.262
0.390716	32.6399	166.239	0.461799	18.3865	13.852
0.390718	32.5736	164.634	0.461798	18.2156	13.5207
0.390719	32.5143	162.788	0.456912	21.5228	22.9016
0.390721	32.5034	161.281	0.456906	22.2258	28.4166
0.390723	32.0736	161.545	0.456264	20.0031	14.9086
0.390724	30.6499	162.627	0.456263	19.6967	14.6527
0.390726	30.3098	163.831	0.455545	15.5938	8.13647
0.390728	31.2631	162.042	0.455544	15.4574	9.9146
0.390729	30.8069	163.108	0.455542	15.4448	14.8449
0.390763	27.3539	148.263	0.455541	15.7211	14.6605
0.39608	19.881	162.676	0.455012	16.42	33.1836
0.396082	20.1597	159.745	0.455011	16.6092	31.5814
0.396084	20.5215	155.961	0.455009	16.8385	27.3242
0.3961	20.9417	163.12	0.453622	17.1653	31.0407
0.396102	20.9327	165.251	0.453621	17.3447	29.8386
0.396103	21.119	169.051	0.45362	17.3854	29.9979
0.396105	21.2446	171.294	0.453618	18.1479	29.1462
0.396106	21.1685	173.544	0.453614	18.93	26.0429
0.396108	21.0643	174.71	0.453613	18.9042	25.003
0.39611	21.0091	176.236	0.453612	19.177	23.8593
0.396111	20.9956	177.771	0.453611	19.5872	23.7807
0.396113	21.0451	178.819	0.453599	19.4159	23.8964
0.396115	21.1229	179.003	0.453167	18.3187	17.5209
0.396116	21.2342	177.513	0.453049	17.6398	14.7357
0.396118	21.4045	176.501	0.453048	17.3313	13.4829
0.39612	21.6265	176.081	0.453046	17.1557	10.3751
0.396121	21.9155	174.766	0.452302	13.9137	10.0697
0.396123	22.1639	174.207	0.452203	13.6142	14.5018
0.396124	22.1614	173.941	0.450662	10.401	17.2682
0.396126	21.582	173.995	0.445937	13.83	27.623
0.396128	21.014	173.845	0.445936	13.7045	26.7063
0.396129	20.3607	172.835	0.445931	13.4321	32.565
0.396131	19.7595	170.347	0.445363	14.483	18.0327
0.396133	18.9999	167.937	0.445362	14.5474	18.2472
0.396134	18.5534	166.761	0.445361	14.2135	17.7459
0.396137	18.3081	166.442	0.44536	14.1296	17.207
0.396139	18.7653	166.513	0.44073	16.6567	24.4294
0.396141	19.1814	165.689	0.440729	16.5405	24.5223
0.396142	19.6443	164.252	0.438356	10.1707	21.3643
0.396144	18.5707	160.926	0.438355	10.0515	21.6504
0.396201	19.6961	152.627	0.438354	10.0934	21.495
0.396203	20.8475	150.56	0.438353	10.0542	20.6898
0.396204	20.7818	152.616	0.433393	10.861	176.264
0.396206	20.6788	155.1	0.433392	10.514	175.998
0.396208	20.7095	158.142	0.43339	10.1591	174.759
0.396209	20.7743	160.653	0.432669	14.26	155.655
0.396211	20.9416	162.313	0.432666	15.2999	151.146
0.396213	21.2311	164.694	0.432635	15.2073	140.008
0.396214	21.4897	166.728	0.432468	17.6685	148.893
0.396216	21.6866	168.229	0.432467	17.5698	149.327
0.396217	21.9144	168.746	0.432466	17.2508	149.624
0.396219	22.0077	167.764	0.432464	17.3666	149.668
0.396221	21.7704	168.052	0.432463	17.484	148.568
0.396222	21.9627	168.463	0.432462	17.6357	147.434
0.396224	21.8874	170.321	0.432461	17.9264	147.166
0.396226	21.5911	170.45	0.432459	18.0087	146.799
0.396227	21.4719	170.085	0.432458	17.9624	147.083
0.396229	21.3893	170.907	0.432457	17.8472	146.679
0.39623	21.1073	173.091	0.432456	17.8621	146.827
0.396242	20.6225	163.365	0.432454	17.9313	146.349
0.396244	20.5599	162.22	0.432453	17.9731	145.959
0.396245	20.7485	161.519	0.432452	18.1598	146.444
0.396247	20.9031	162.181	0.432451	17.762	146.24
0.396248	20.4564	163.757	0.432449	17.6472	147.203
0.39625	19.9427	166.573	0.432448	17.8211	146.221
0.396252	19.2907	170.801	0.432447	18.0707	145.568
0.396253	19.225	175.279	0.432446	18.339	144.991
0.396255	19.3317	175.722	0.432444	18.4033	145.147
0.396257	19.3883	171.596	0.432443	18.5568	145.024
0.396258	19.5506	167.286	0.432442	18.5705	144.705
0.39626	19.6814	161.358	0.432441	18.9739	144.369
0.396297	17.6585	165.029	0.43244	19.4144	142.854
0.396299	18.3257	161.984	0.432438	19.6312	142.374
0.396301	18.6236	159.088	0.432437	19.6896	141.665
0.396302	18.8927	159.652	0.432423	19.023	132.896
0.396304	19.3542	161.742	0.432422	18.7137	133.425
0.396306	19.4245	163.389	0.432421	18.0547	134.024
0.396307	19.5304	164.838	0.43242	17.3957	134.518
0.396309	19.7694	165.454	0.432409	13.8995	141.984
0.39631	19.9779	165.648	0.432407	14.0659	143.635
0.396312	20.1251	165.198	0.432406	14.4609	144.904
0.396314	20.0469	165.315	0.432402	16.4011	146.063
0.396315	20.1051	164.755	0.432401	16.9057	146.453
0.396317	20.0181	164.695	0.4324	16.8989	147.438
0.396319	19.9524	164.788	0.432399	16.8562	148.694
0.39632	19.7792	164.176	0.432396	16.4959	150.655
0.396322	19.5924	163.54	0.432395	16.2685	150.759
0.396323	19.1474	161.855	0.432394	15.8254	148.514
0.396325	18.7347	159.407	0.432391	15.5606	142.763
0.396327	18.6557	157.753	0.432376	17.4664	134.304
0.396328	18.5175	155.823	0.432301	11.4004	140.359
0.39633	18.1557	153.915	0.43109	18.6056	167.538
0.396332	18.0466	151.434	0.431089	18.5101	167.153
0.396337	18.4538	150.145	0.431084	17.3404	161.853
0.396338	18.8659	151.444	0.429201	16.1398	176.678
0.39634	19.4317	150.888	0.429175	17.2038	171.294
0.396341	19.6184	149.59	0.429166	17.6693	164.415
0.396343	19.5309	151.078	0.429164	17.2556	164.835
0.396345	19.5656	151.278	0.429152	14.3785	173.234
0.396346	19.5001	151.461	0.429149	14.4149	174.154
0.396348	19.3693	149.832	0.429148	14.3524	173.231
0.39635	19.2449	148.64	0.429146	14.0433	173.65
0.396351	18.9026	148.224	0.429145	13.7603	172.921
0.396353	18.6351	149.299	0.429144	13.9571	172.977
0.396354	18.7788	151.417	0.429143	14.1406	172.26
0.396356	18.9109	153.226	0.429141	14.5213	171.352
0.396358	19.0542	154.35	0.429139	15.1933	170.078
0.396359	18.9986	156.086	0.429137	15.4236	168.854
0.396361	19.0119	159.067	0.429136	15.4772	167.749
0.397018	16.0057	167.948	0.429135	15.5583	167.164
0.397021	17.2544	168.696	0.429134	15.2058	167.205
0.397023	17.2804	168.209	0.429132	15.1239	167.403
0.397025	17.2716	168.262	0.429131	14.6082	167.743
0.397026	16.942	166.831	0.42913	14.4787	168.059
0.397028	16.9953	166.361	0.429128	14.211	167.973
0.39703	17.2091	164.413	0.429127	13.9783	168.411
0.397031	17.3844	162.315	0.429126	13.981	168.886
0.397033	17.468	160.163	0.429125	13.9069	169.226
0.397034	17.1935	157.645	0.429123	13.7668	169.247
0.397036	17.1742	155.836	0.429122	13.6614	169.575
0.397038	17.1296	153.403	0.429121	13.8031	169.062
0.397039	17.3952	151.789	0.429119	13.8081	169.202
0.397041	16.2831	153.431	0.429118	13.9077	169.394
0.397043	16.0547	152.845	0.429114	13.981	168.966
0.397044	16.2031	152.976	0.429113	14.2098	169.365
0.397046	15.9137	153.067	0.429112	14.1925	169.345
0.397047	15.8258	153.994	0.42911	14.2668	169.717
0.397049	15.8029	153.034	0.429109	14.2238	169.367
0.397051	15.7484	153.287	0.429108	14.1455	169.264
0.397052	15.7575	153.789	0.429107	14.2262	169.17
0.397054	16.7856	149.864	0.429105	14.3905	169.553
0.397056	16.8917	146.85	0.429104	14.424	169.429
0.397057	17.0617	144.102	0.429101	14.4374	168.741
0.397072	10.6812	160.156	0.4291	14.5866	168.337
0.397093	16.9391	156.008	0.429099	14.8773	168.384
0.397095	17.8992	148.797	0.429097	14.9231	168.092
0.397096	18.4735	147.496	0.429096	14.964	167.862
0.397098	18.8256	148.08	0.429095	14.7711	167.427
0.3971	18.8169	147.914	0.429092	14.7641	167.328
0.397101	18.7908	148.325	0.429087	14.6219	168.419
0.397181	18.7821	166.905	0.429086	14.4847	168.216
0.397184	18.2975	163.545	0.429085	14.5284	168.542
0.397186	17.831	162.291	0.429083	14.5614	168.468
0.397187	17.792	163.438	0.429082	14.7132	168.73
0.397189	17.9168	164.646	0.429081	14.589	168.236
0.397191	18.1642	166.321	0.429079	14.7083	168.048
0.397192	18.2755	167.875	0.429078	14.8933	167.869
0.397194	18.2552	169.172	0.429077	14.7221	167.575
0.397195	18.3893	170.5	0.429074	14.8094	167.533
0.397197	18.6609	171.878	0.429073	14.8419	167.34
0.398841	19.9991	166.792	0.429072	14.8947	166.967
0.398843	19.8895	166.999	0.42907	15.1452	166.834
0.398844	19.872	167.218	0.429069	15.1698	166.759
0.398846	19.7534	167.389	0.429068	15.0191	166.107
0.398847	19.793	167.21	0.429067	15.4641	165.891
0.398849	19.976	166.928	0.429065	15.8109	165.006
0.398851	20.2524	167.154	0.429064	16.1789	164.752
0.398852	20.6611	166.999	0.429063	16.4163	164.78
0.398854	20.9253	166.563	0.429061	16.4213	164.964
0.398856	21.2188	166.049	0.42906	16.5804	165.369
0.398857	21.4376	165.831	0.429059	16.9513	165.698
0.398859	21.65	165.51	0.429058	17.3391	165.99
0.39886	21.7986	165.441	0.429056	17.4711	166.412
0.398862	21.6511	165.365	0.429055	17.4596	167.146
0.398864	21.2499	165.113	0.429054	17.6811	167.522
0.398865	20.7342	165.446	0.429051	18.5513	167.346
0.398867	20.1602	166.363	0.42905	18.7165	167.478
0.398868	19.7283	167.119	0.429049	18.8221	167.7
0.39887	19.2924	167.217	0.429039	19.1419	166.395
0.398872	18.8285	167.703	0.429038	18.7981	166.381
0.398873	18.4451	168.377	0.429037	18.4339	166.531
0.398875	18.3264	168.678	0.429036	18.0613	167.081
0.398876	18.3282	169.315	0.429034	17.5072	167.999
0.398878	18.3633	169.107	0.429032	16.057	169.077
0.39888	18.5811	168.999	0.42903	15.4356	169.305
0.398881	18.3153	169.398	0.429029	15.3248	168.773
0.398883	18.1381	170.126	0.429028	15.6106	167.979
0.398885	17.9207	170.617	0.429027	15.6422	167.876
0.398886	17.7822	170.428	0.429025	15.4994	167.725
0.398888	17.6402	170.585	0.429024	15.6396	167.537
0.398889	17.5593	170.095	0.429023	15.9927	167.588
0.398891	17.5123	170.157	0.429021	15.9177	167.384
0.398907	18.4737	168.745	0.429019	15.6072	168.253
0.398909	17.876	169.852	0.429018	15.1741	168.844
0.39891	17.2338	171.426	0.429016	14.9614	169.108
0.398912	17.064	172.764	0.429015	14.9979	169.459
0.398914	16.8615	173.504	0.429014	14.8002	169.532
0.398915	16.6534	173.842	0.429012	14.6235	170.035
0.398917	16.2438	173.99	0.429011	14.6578	171.019
0.398918	16.2623	172.526	0.42901	14.5645	171.678
0.39892	16.6798	171.196	0.429009	14.534	172.386
0.398922	16.819	170.883	0.429007	14.3722	172.683
0.398923	16.808	170.539	0.429006	14.3579	172.614
0.398925	16.6078	170.906	0.429005	14.4065	172.432
0.398939	20.5018	169.472	0.429003	14.38	172.484
0.398941	20.5953	168.508	0.429002	14.3721	172.053
0.398943	20.4841	168.928	0.429001	14.4207	171.54
0.398944	20.328	169.053	0.429	14.4385	170.83
0.398946	20.3713	169.338	0.428998	14.5468	170.334
0.398947	20.4768	169.776	0.428997	14.6416	169.634
0.398949	20.372	170.622	0.428996	14.6916	169.51
0.398951	20.3872	171.184	0.428994	14.6703	169.802
0.398952	20.3077	171.407	0.428993	14.8411	169.553
0.398954	20.4849	171.425	0.428992	14.9535	169.6
0.398956	20.5647	171.261	0.42899	15.0006	169.411
0.398957	20.7317	171.08	0.428989	14.9679	169.534
0.398959	20.9198	170.848	0.428988	15.0007	169.617
0.39896	20.8948	170.26	0.428987	15.0168	169.519
0.398962	21.0082	169.743	0.428985	14.9738	169.635
0.398964	21.0552	169.507	0.428984	14.851	169.031
0.398965	21.1114	169.615	0.428983	14.6928	168.619
0.398967	21.1021	170.248	0.428981	14.6749	168.358
0.398968	20.9782	170.888	0.42898	14.7107	168.078
0.39897	20.8597	171.283	0.428979	14.7446	167.659
0.398972	20.7791	171.803	0.428978	14.7091	166.834
0.398973	20.7855	172.38	0.428976	14.8155	166.173
0.398975	20.6646	172.953	0.428975	14.8985	165.052
0.398977	20.4791	173.165	0.428974	15.0258	164.502
0.398978	20.2496	173.766	0.428972	15.444	164.971
0.39898	20.0553	174.005	0.428971	15.8213	165.145
0.398981	19.9186	174.097	0.42897	15.9875	163.896
0.398983	19.91	174.261	0.428969	16.3635	162.407
0.398985	19.81	174.248	0.428802	19.6701	161.728
0.398986	19.7393	174.198	0.4288	19.4804	161.33
0.398988	19.8052	174.074	0.428799	19.2965	160.823
0.398989	19.969	174.183	0.428798	19.3572	160.394
0.398991	20.1263	174.155	0.428797	19.7699	160.219
0.398993	20.2772	174.449	0.428795	20.1044	159.998
0.398994	20.5406	174.838	0.426927	11.0321	164.305
0.398996	20.6687	175.221	0.426926	11.0266	167.478
0.398997	20.8914	175.312	0.426925	10.6156	171.77
0.398999	21.1018	175.213	0.426898	20.4801	39.163
0.399001	21.3392	174.921	0.426897	20.5939	39.6778
0.399002	21.3159	174.719	0.426896	20.6021	39.8084
0.399004	21.0542	174.559	0.426895	20.4834	39.737
0.399006	20.707	174.474	0.426893	20.4296	39.217
0.399007	19.9813	175.28	0.426892	20.2268	38.893
0.399009	19.5143	175.906	0.426889	20.0208	37.8206
0.39901	19.0227	176.412	0.426769	14.9375	151.181
0.399012	18.4318	176.86	0.424691	11.6661	22.1688
0.399014	17.9205	177.259	0.424527	12.0778	33.9433
0.399096	21.4417	160.345	0.41902	16.5171	171.246
0.399097	21.7194	159.21	0.4152	16.5014	177.949
0.399099	21.3592	159.334	0.415199	16.0719	178.113
0.399101	21.1079	160.067	0.415197	15.8506	176.941
0.399102	21.0627	160.538	0.415194	16.1806	171.665
0.399104	21.1419	160.995	0.406979	16.8451	146.407
0.399106	21.1665	161.99	0.406775	15.6004	151.169
0.399107	21.0048	162.49	0.406768	16.0431	150.948
0.399865	17.7888	159.604	0.402201	14.2657	168.232
0.399866	17.7581	159.454	0.402199	13.9226	169.405
0.399868	17.4935	159.383	0.402198	13.6539	171.02
0.39987	17.1901	159.552	0.402188	13.6151	175.683
0.399871	17.156	160.313	0.402187	13.791	176.111
0.399873	17.2201	161.024	0.402185	13.5925	175.427
0.399874	17.7942	160.966	0.402184	13.6171	175.083
0.39989	17.0842	170.591	0.402179	13.6896	171.583
0.399892	16.6121	171.588	0.402177	13.8181	169.839
0.399894	16.1418	171.911	0.402176	14.141	167.789
0.399895	16.0158	172.166	0.402174	14.737	166.361
0.399897	15.9544	172.847	0.402172	15.2462	165.379
0.401553	16.2515	151.209	0.402171	15.7753	163.959
0.401555	16.2627	152.765	0.402169	16.2661	162.793
0.401556	16.5133	151.684	0.402168	16.8961	161.983
0.401558	16.4637	150.906	0.402074	18.0074	155.04
0.401559	16.5466	149.908	0.402072	18.1546	155.098
0.401623	16.8848	144.579	0.402071	18.0626	154.863
0.401625	17.0561	147.165	0.402069	17.8727	155.026
0.401626	17.1121	148.851	0.402068	17.5361	155.736
0.401628	17.1624	150.234	0.402066	17.5731	155.661
0.40163	17.1495	151.738	0.402064	17.3699	156.189
0.401631	17.1938	152.699	0.402063	16.995	157.481
0.401633	17.2328	154.138	0.40206	16.7494	156.454
0.401634	17.2346	155.9	0.402056	17.3561	154.36
0.401636	17.1771	156.919	0.402055	17.8227	153.037
0.401638	17.1804	157.155	0.402053	17.9302	153.229
0.401639	17.162	157.644	0.402052	18.0619	153.156
0.401641	17.0744	158.427	0.40205	18.4355	153.151
0.401642	17.1747	158.426	0.399599	17.3079	153.697
0.401649	17.3758	159.436	0.399598	17.4017	153.577
0.40165	17.3849	160.791	0.399596	17.3834	153.535
0.401652	17.3931	161.302	0.399593	17.4722	154.884
0.401654	17.5102	162.156	0.399591	17.5744	155.221
0.401655	17.4275	163.168	0.399562	17.5593	150.866
0.401657	17.3726	164.387	0.39955	17.7614	144.556
0.401692	18.0387	160.071	0.399527	17.6597	152.18
0.401693	18.0313	160.198	0.399525	17.7232	152.875
0.401695	18.1118	160.063	0.399524	17.7376	153.752
0.401697	18.1053	160.07	0.399522	17.6756	154.537
0.40173	15.6838	162.287	0.399521	17.5272	154.992
0.401744	17.4628	154.369	0.399519	17.4244	155.49
0.401746	18.0718	153.712	0.399516	17.5579	156.362
0.401747	18.2662	152.868	0.399514	17.37	156.757
0.401749	18.4038	151.562	0.399513	17.1236	155.205
0.401751	18.5289	150.212	0.399511	17.0204	153.992
0.401752	18.6017	149.806	0.399509	17.1019	152.987
0.401754	18.6783	149.472	0.399508	17.0567	152.167
0.401755	18.701	149.731	0.399506	16.9787	151.244
0.401757	18.731	149.527	0.399505	17.0076	150.661
0.401759	18.7264	149.071	0.399503	17.043	149.65
0.40176	18.7518	148.334	0.399501	16.994	149.784
0.401762	18.8292	148.538	0.3995	16.8636	149.871
0.401763	18.8526	148.85	0.399498	16.8788	150.402
0.401765	18.8682	147.608	0.399496	16.3747	150.938
0.401767	18.9748	146.536	0.399495	16.0042	151.915
0.401768	18.9982	145.688	0.399493	16.0378	152.775
0.40177	19.0299	144.995	0.39949	15.5672	153.79
0.401771	18.9839	144.367	0.399488	15.7397	153.867
0.401773	18.631	146.176	0.399487	15.9246	154.641
0.401775	18.5731	147.334	0.399485	16.0446	154.473
0.401776	18.4588	148.329	0.399484	16.2747	154.158
0.401778	17.989	152.324	0.399482	16.5103	154.187
0.401779	17.5658	155.778	0.39948	16.4791	153.78
0.401781	17.286	158.708	0.399479	16.7508	154.408
0.401782	17.1876	161.566	0.399477	16.9708	154.835
0.401784	17.2092	164.4	0.399472	17.3454	153.091
0.401786	17.0485	165.727	0.399461	18.3962	151.198
0.401787	16.9213	166.974	0.399459	18.4711	151.144
0.401789	17.0671	167.631	0.399458	18.5296	151.008
0.40179	16.921	170.566	0.399456	18.5782	151.384
0.401792	16.739	172.778	0.399455	18.4752	151.914
0.401794	16.7771	171.033	0.399453	18.4323	152.396
0.401795	16.6228	168.293	0.39945	18.4678	152.518
0.401797	16.7199	164.684	0.399448	18.4475	152.722
0.401798	17.0267	161.368	0.399447	18.3691	152.994
0.4018	17.2979	158.527	0.399445	18.2695	153.049
0.401802	17.4292	154.72	0.39941	16.7238	152.538
0.401803	17.6471	152.411	0.399408	16.7275	152.408
0.401805	17.7565	152.246	0.399406	16.7145	152.941
0.401806	18.0887	150.881	0.399405	16.5222	152.347
0.401808	18.5547	150.329	0.399403	16.5446	151.607
0.40181	18.9625	148.689	0.399401	16.6705	150.062
0.401811	19.0851	147.736	0.3994	16.7756	148.63
0.401813	19.101	146.84	0.399373	15.9348	149.342
0.401814	19.0615	145.37	0.399363	16.2343	153.649
0.401816	19.0488	142.713	0.399361	16.1889	154.47
0.401835	18.7003	140.757	0.39936	16.2091	154.64
0.401837	18.6675	142.393	0.399358	16.2649	155.267
0.401838	18.5084	144.306	0.399356	16.3619	155.663
0.40184	18.4671	144.456	0.399355	16.7465	156.528
0.401841	18.561	144.218	0.399353	16.7598	156.248
0.401843	18.6065	143.694	0.399352	16.991	155.429
0.401845	18.6017	142.884	0.39935	17.4047	155.292
0.401846	18.5451	141.031	0.399348	17.5128	155.006
0.401848	18.4933	139.366	0.399347	17.7049	154.851
0.402479	14.9023	165.585	0.399345	17.7963	153.839
0.40248	14.9108	165.585	0.399344	18.1794	153.403
0.402482	14.8288	165.391	0.399342	18.2089	153.674
0.402483	14.9017	164.213	0.39934	18.4168	154.286
0.402485	14.8211	164.023	0.399339	18.3113	154.552
0.402486	14.7908	164.235	0.399337	18.4363	153.934
0.402488	14.8121	164.312	0.399335	18.4883	153.507
0.40249	14.7643	164.785	0.399316	18.356	146.18
0.402491	14.6709	165.184	0.399315	17.7445	146.839
0.402493	14.6145	165.514	0.399313	17.2574	147.54
0.402494	14.8881	166.722	0.39931	16.454	150.416
0.402496	15.1248	168.114	0.399308	16.4955	151.584
0.402498	15.4831	168.441	0.399306	16.8693	153.645
0.402499	15.6787	168.131	0.399305	17.0466	155.83
0.402501	15.7828	167.49	0.399289	16.8251	147.255
0.402502	15.9658	166.488	0.399287	17.0374	145.136
0.402504	16.1216	166.287	0.399257	19.0922	156.105
0.402506	16.4006	165.967	0.399255	19.1393	155.637
0.402507	16.223	164.186	0.399252	19.351	154.937
0.402509	16.0832	163.967	0.39925	19.3119	154.898
0.40251	16.1851	164.352	0.399234	19.4802	155.751
0.402512	16.1297	164.843	0.399232	19.3864	155.353
0.402513	16.0355	165.053	0.399231	19.099	154.708
0.402515	16.1342	165.987	0.399229	19.1539	154.461
0.402517	16.164	166.167	0.399228	19.1959	153.767
0.402518	16.1497	166.546	0.399226	19.2119	152.284
0.40252	16.2411	166.842	0.399224	19.1384	150.312
0.402521	16.3248	166.747	0.399223	19.1059	148.85
0.402523	16.1752	166.089	0.399221	19.1825	147.616
0.402525	16.3031	165.988	0.3992	18.3342	145.456
0.402526	16.6015	166.279	0.399198	18.4364	145.785
0.402528	16.5598	165.518	0.399197	18.5354	145.291
0.402529	16.6644	165.704	0.399195	18.6139	147.013
0.402531	16.6923	165.638	0.399111	18.3878	136.738
0.402532	17.001	166.03	0.39911	18.5372	136.509
0.402534	17.2438	166.553	0.379914	17.7261	161.047
0.402536	17.2835	167.052	0.379913	18.0853	158.518
0.402537	17.3143	167.319	0.379911	18.598	155.973
0.402539	17.3317	167.731	0.379906	20.9943	149.582
0.40254	17.4	168.65	0.374032	19.4464	170.308
0.402542	17.5994	168.78	0.374027	18.4719	178.719
0.402544	17.7028	168.744	0.374008	18.5338	174.146
0.402545	17.6584	168.577	0.371162	16.3886	151.469
0.402547	17.4753	168.239	0.37116	17.3341	150.388
0.402548	17.5434	167.97	0.371159	17.5608	149.408
0.40255	17.5024	167.896	0.371136	16.4573	150.592
0.402552	17.45	168.114	0.371134	16.7261	150.825
0.402553	17.2855	167.879	0.371133	16.8084	149.272
0.402555	16.9894	167.722	0.371109	18.5584	155.551
0.402556	16.7686	168.082	0.371107	18.7766	156.356
0.402558	16.4949	168.413	0.371105	18.6568	156.557
0.402559	16.3224	168.649	0.371104	18.7026	156.737
0.402561	16.1593	168.772	0.3711	18.9661	156.711
0.402563	15.9851	168.608	0.371098	19.0354	157.324
0.402564	15.8156	168.053	0.371097	19.4089	156.999
0.402566	15.758	167.765	0.371093	19.6238	157.333
0.402567	15.7175	167.823	0.371092	19.6796	157.274
0.402569	15.688	167.424	0.37109	19.8066	156.79
0.402571	15.6624	167.034	0.371088	19.9331	156.097
0.402572	15.6139	167.223	0.371086	20.1203	156.465
0.402574	15.5448	167.466	0.371085	20.0155	156.38
0.402575	15.5059	167.38	0.371083	19.4245	156.781
0.402577	15.5215	167.418	0.371081	18.6825	158.075
0.402578	15.8092	167.417	0.371079	18.1258	160.327
0.40258	16.2424	167.223	0.371073	16.0955	170.7
0.402582	16.7296	167.13	0.370595	15.2521	165.628
0.402583	17.0723	166.341	0.370593	15.3476	164.582
0.402585	17.1926	165.941	0.370592	15.3786	162.158
0.402586	17.2736	165.397	0.37059	15.3386	160.559
0.402588	17.3943	165.352	0.370004	14.3516	160.569
0.40259	17.5279	165.456	0.370002	14.0523	160.46
0.402591	17.4313	165.357	0.370001	14.0571	160.439
0.402593	17.0327	164.736	0.369999	14.0176	161.34
0.402594	16.6576	165.233	0.369997	13.7404	161.613
0.402596	16.4593	166.061	0.369995	13.9526	163.066
0.402598	16.5741	166.154	0.368325	20.6534	173.937
0.402599	16.8766	166.621	0.368313	21.0991	175.319
0.402601	17.1294	166.81	0.368309	20.8339	176.755
0.402602	17.2609	166.71	0.368308	20.7735	176.502
0.402604	17.1647	166.681	0.368306	20.5818	175.463
0.402605	17.262	167.049	0.368304	20.3755	174.954
0.402607	17.4321	167.066	0.368302	19.9954	174.841
0.402609	17.5258	167.02	0.368301	19.5317	174.828
0.40261	17.5075	166.671	0.368299	18.9259	176.067
0.402612	17.3823	166.665	0.368297	18.6222	177.431
0.402613	17.3353	167.438	0.368294	17.7253	179.414
0.402615	17.3263	168.046	0.368292	17.0599	178.56
0.402617	17.3062	172.247	0.36829	16.9407	176.751
0.404214	17.4746	152.695	0.368289	17.3966	173.069
0.404216	17.3909	153.915	0.36805	19.991	152.342
0.404254	16.9842	153.124	0.368048	20.2531	152.563
0.404255	17.0726	151.008	0.368014	19.0737	167.882
0.404257	17.0774	150.961	0.368012	19.0104	169.738
0.404258	17.0954	151.136	0.368011	18.9286	170.84
0.40426	16.9851	151.662	0.368005	19.4516	169.404
0.404262	16.8716	152.383	0.367413	16.8379	163.108
0.404263	16.8564	153.319	0.367411	16.6624	161.789
0.404469	16.9941	158.44	0.367408	17.0576	160.147
0.404471	17.4993	156.666	0.367394	19.0879	161.944
0.404472	17.9696	155.527	0.367393	19.3785	162.218
0.404474	18.2907	153.276	0.367391	19.7121	162.535
0.404475	18.2476	152.074	0.367389	19.9072	162.744
0.404477	18.0136	150.786	0.367387	19.9301	162.706
0.404478	17.9767	148.912	0.36737	18.8815	164.596
0.40448	17.931	148.453	0.367369	18.5297	165.187
0.404482	17.6589	148.094	0.367367	17.9959	165.132
0.404483	17.5673	147.147	0.367365	18.0502	166.55
0.404485	17.3269	145.339	0.36736	17.8627	166.921
0.404486	17.1322	143.77	0.367357	18.1892	166.03
0.404488	16.9003	142.636	0.367355	18.2441	165.144
0.404489	16.8065	141.666	0.367353	18.5453	164.45
0.404491	16.5976	140.54	0.367351	18.7546	162.396
0.404513	16.0405	139.944	0.367332	19.7301	162.227
0.404515	16.0162	140.78	0.367331	19.5214	162.403
0.404516	15.9428	141.732	0.367322	18.8373	163.889
0.404518	15.9296	142.075	0.362454	14.3911	143.697
0.404519	15.887	142.309	0.358427	20.4792	156.302
0.404521	15.8437	142.502	0.356776	19.1732	141.539
0.404522	15.7803	142.519	0.356673	19.3827	157.127
0.404524	15.7022	142.593	0.356671	19.7529	156.493
0.404526	15.6654	143.526	0.356639	19.7435	158.961
0.404527	15.6579	143.914	0.356297	20.0218	165.707
0.404529	15.6751	144.487	0.345632	15.2159	137.746
0.40453	15.6509	145.587	0.345629	15.6587	129.516
0.404532	15.664	146.493	0.345627	15.8503	127.781
0.404533	15.6439	147.424	0.34559	24.2885	160.82
0.404535	15.7309	148.334	0.345586	25.317	160.893
0.405161	14.0499	145.386	0.340067	34.0971	158.369
0.405162	14.1583	144.774	0.337184	31.7659	169.249
0.405171	14.6782	136.452	0.336917	30.5428	170.243
0.405173	15.204	133.247	0.336913	31.1355	167.35
0.405175	15.4658	130.85	0.332653	23.0981	153.891
0.405176	15.808	128.541	0.332651	22.8424	154.073
0.405178	15.9237	126.621	0.33263	25.1879	163.874
0.405179	15.9769	125.866	0.328032	12.8021	169.065
0.405181	15.9002	124.599	0.328031	12.6732	168.195
0.405182	15.9171	122.751	0.32803	12.7651	165.154
0.405184	15.8758	121.893	0.328028	12.6031	163.039
0.405186	15.4039	124.209	0.328027	12.819	160.09
0.405187	15.4844	125.897	0.328026	13.4631	157.024
0.405189	15.591	126.988	0.327852	15.3051	167.742
0.40519	15.9363	126.9	0.327224	19.3621	163.708
0.405192	16.5054	126.691	0.327223	18.6764	162.632
0.405193	17.068	127.708	0.327221	18.0758	161.92
0.405195	17.6327	128.878	0.32722	18.2293	162.437
0.405197	18.2035	130.274	0.327219	18.5593	163.502
0.405198	18.9598	128.62	0.327217	18.8825	163.808
0.4052	19.3323	128.44	0.327216	19.3257	164.376
0.405201	19.5757	128.426	0.327215	19.6799	164.13
0.405203	19.6809	129.801	0.327212	20.1695	163.94
0.405204	19.6164	131.187	0.327207	20.2538	162.412
0.405206	19.4528	132.438	0.327206	20.3747	162.808
0.405207	19.3474	133.069	0.327204	20.3385	163.245
0.40545	10.0829	99.3138	0.327203	20.3736	163.45
0.40547	12.6943	106.071	0.327202	20.38	163.66
0.405472	12.8854	105.326	0.3272	20.3892	163.539
0.405473	12.9873	103.986	0.327198	20.1788	164.089
0.409756	25.0409	35.1948	0.327196	20.3655	164.219
0.409758	25.0545	34.8775	0.327191	21.0458	163.425
0.409759	25.1121	34.8066	0.32719	21.0571	163.798
0.409761	25.1506	34.1872	0.327187	21.2224	163.539
0.409762	25.1374	34.0475	0.327186	21.224	163.672
0.409764	25.1505	34.9118	0.327183	20.4307	163.216
0.409765	25.2524	35.6649	0.327182	20.3881	163.446
0.409767	25.3309	36.3317	0.327181	20.6488	163.992
0.409768	25.3694	37.0107	0.326977	20.3033	144.284
0.40977	25.3376	36.6536	0.326973	20.1986	148.082
0.409771	25.2553	36.2845	0.325406	20.1993	142.4
0.409773	25.3012	36.7105	0.325404	20.2177	142.751
0.409774	25.3126	36.4104	0.325403	20.1898	142.439
0.409776	25.2704	35.4041	0.322798	18.3521	172.777
0.409777	25.2259	34.6552	0.321743	18.6937	154.063
0.409779	25.2506	33.964	0.321737	16.2271	157.558
0.40978	25.3012	33.3362	0.321736	15.847	157.923
0.409782	25.3619	32.8001	0.321689	19.0095	149.686
0.409783	25.3422	31.7641	0.318033	12.831	152.555
0.409785	25.3842	30.2604	0.318032	12.9869	154.099
0.409786	25.467	29.7536	0.317928	14.3949	145.627
0.409788	25.5048	29.1754	0.317918	13.7422	156.273
0.409789	25.4402	28.5337	0.317917	13.6711	153.428
0.412244	31.2619	34.2172	0.317915	13.6001	151.897
0.412257	35.0201	32.4705	0.317911	13.6013	147.816
0.412259	34.5331	33.1993	0.31791	13.2681	147.798
0.41226	33.4802	34.1536	0.317909	13.179	148.491
0.412262	32.8539	34.7124	0.314787	22.2931	42.3137
0.412263	32.2593	35.2592	0.314786	22.8709	43.2302
0.412265	32.1663	35.8649	0.314737	24.0968	32.8965
0.412266	32.0751	36.2923	0.314734	24.3996	30.8995
0.412268	32.1833	37.0144	0.314733	24.7795	32.0478
0.412269	32.1631	37.5252	0.314732	25.3302	30.9315
0.412271	32.505	37.3851	0.314729	24.9867	30.5732
0.412272	33.4244	36.8115	0.314728	24.9231	30.7825
0.412274	33.8027	36.0894	0.314722	23.9706	29.4233
0.412275	34.1609	35.6406	0.314721	23.9444	29.8214
0.412277	34.1558	35.0771	0.314721	24.0353	30.6556
0.412278	34.1559	34.9109	0.31472	23.9145	31.3704
0.41228	33.7446	34.2692	0.314718	23.8572	39.5256
0.412281	33.4893	34.2785	0.314717	24.1927	40.4364
0.412283	32.6863	33.5224	0.314675	26.2438	32.3339
0.412284	31.8473	32.9007	0.314674	25.2576	30.105
0.412286	31.3297	32.6506	0.314673	24.3111	27.8854
0.412287	31.2738	32.6404	0.314671	24.2521	24.9999
0.412289	31.1235	32.479	0.31467	24.5743	24.582
0.41229	31.0308	31.9867	0.314669	24.5664	24.6289
0.412292	31.3414	32.0661	0.314667	25.195	23.195
0.412293	31.6295	32.0653	0.312197	35.4232	7.29958
0.412295	32.5165	33.4795	0.312197	35.1254	7.53288
0.412296	33.2473	35.3832	0.312196	34.2274	7.6867
0.412298	32.1102	36.6471	0.312195	33.3826	7.88697
0.412311	31.2046	35.1971	0.312195	32.7236	8.10302
0.412313	32.1916	34.3301	0.312193	31.7324	8.68311
[truncated: 317,674+ more rows]

## Sheet: Figure6
Wave occurrence vs time (panels a and b)					|B| and Alpha VB (grey dots)					|B| (nT)					Alpha VB (deg)					Alpha VB (deg)
Center of the Bin (Days since January 1, 2011)	Intervals in the foreshock	Intervals with Waves	Wave Occurrence rate (%)		Time (Days since January 1, 2011)	|B| (nT)	Alpha VB (deg)		Center of the Bin (Days since January 1, 2011)	Percentiles (black bars)				Center of the Bin (Days since January 1, 2011)	Percentiles (black bars)				Center of the Bin (Days since January 1, 2011)	Percentiles (black bars)				Time (Days since January 1, 2011)	Mercury's heliocentric distance (AU) (blue solid curve, panel c)
89.5	1703	69	4.05167		83.6493	31.5433	31.0256		89.5	20.1601	26.7513	36.1048		89.5	33.5799	60.129	89.0372		89.5	140.198	161.378	173.718		82	0.320935
104.5	2404	249	10.3577		83.6496	29.8838	33.1997		104.5	13.1618	17.3065	25.0563		104.5	8.8702	26.0871	54.7854		104.5	102.875	150.209	167.637		82.0208	0.321015
119.5	3069	306	9.97067		83.6499	28.2986	35.8855		119.5	11.4299	16.1656	20.5588		119.5	12.7081	32.2883	62.8828		119.5	106.743	148.859	166.237		82.0417	0.321094
134.5	2925	299	10.2222		83.6502	26.2986	38.83		134.5	12.0549	19.5793	25.1795		134.5	16.7142	41.9526	84.415		134.5	102.014	142.365	165.848		82.0625	0.321174
149.5	25	0	0		83.6505	24.1437	41.0391		149.5	18.1912	25.7093	33.2257		149.5	40.4335	54.7301	79.3231		149.5	151.015	163.03	170.633		82.0833	0.321254
164.5	601	60	9.98336		83.6508	21.9938	43.3325		164.5	22.7624	26.7071	33.2001		164.5	23.2678	81.92	88.7089		164.5	123.95	154.263	170.756		82.1042	0.321335
179.5	690	22	3.18841		83.6511	21.3606	43.9127		179.5	18.6535	23.3081	37.598		179.5	15.5546	30.9325	52.2102		179.5	103.854	149.837	168.861		82.125	0.321415
194.5	1067	126	11.8088		83.6514	21.1323	41.5635		194.5	12.3105	14.6534	19.2067		194.5	19.0201	29.9422	75.3261		194.5	127.617	154.277	168.808		82.1458	0.321496
209.5	3016	324	10.7427		83.6517	20.8939	37.0277		209.5	11.4639	16.4074	22.2295		209.5	14.4346	33.5852	66.9089		209.5	93.6279	132.952	158.709		82.1667	0.321577
224.5	2876	367	12.7608		83.652	20.3927	34.294		224.5	12.6531	16.5505	21.5502		224.5	16.423	36.63	82.3195		224.5	103.043	147.574	168.826		82.1875	0.321658
239.5	3197	170	5.31749		83.6523	18.5896	33.7305		239.5	16.1457	20.5376	29.8174		239.5	24.7025	53.0133	86.1185		239.5	115.9	151.102	167.088		82.2083	0.321739
254.5	1741	108	6.20333		83.6526	15.2905	33.6222		254.5	23.8919	37.2644	46.6983		254.5	15.5039	43.5287	78.1811		254.5	94.0737	154.553	177.278		82.2292	0.32182
269.5	427	7	1.63934		83.6552	30.8517	150.424		269.5	18.0479	22.7765	41.5227		269.5	71.2728	77.7541	87.8936		269.5	137.284	150.583	164.505		82.25	0.321902
284.5	694	70	10.0865		83.6555	31.4731	150.937		284.5	11.2792	14.7224	21.078		284.5	12.427	30.3584	61.3982		284.5	112.108	153.945	175.114		82.2708	0.321984
299.5	2056	95	4.62062		83.6558	31.6595	150.865		299.5	12.3028	15.3775	28.365		299.5	24.2129	66.1993	83.1654		299.5	115.593	146.143	161.249		82.2917	0.322066
314.5	3652	245	6.70865		83.6561	31.7435	150.385		314.5	11.5229	13.8474	23.8343		314.5	20.6038	62.6444	88.1865		314.5	97.5674	129.643	158.64		82.3125	0.322148
329.5	1977	95	4.80526		83.6564	31.6932	149.742		329.5	15.6316	24.4476	33.262		329.5	6.74726	24.0117	83.0972		329.5	92.46	107.282	135.004		82.3333	0.32223
344.5	2606	62	2.37913		83.6567	31.7515	149.459		344.5	17.1851	26.9889	38.2552		344.5	31.249	59.4283	83.8719		344.5	114.277	147.073	166.602		82.3542	0.322313
359.5	1629	58	3.56047		83.657	31.855	149.345		359.5	14.9971	21.1458	29.0157		359.5	22.2171	34.2033	72.7418		359.5	134.051	158.062	170.349		82.375	0.322396
374.5	1007	68	6.75273		83.6573	31.7804	149.382		374.5	13.8583	16.0805	20.376		374.5	11.6239	27.0204	56.3395		374.5	119.48	147.52	168.258		82.3958	0.322479
389.5	526	37	7.03422		83.6576	31.7795	149.054		389.5	12.4731	15.5232	22.4852		389.5	69.7725	82.4443	86.3994		389.5	110.199	141.637	158.027		82.4167	0.322562
404.5	266	17	6.39098		83.6579	31.7678	149.093		404.5	16.8926	23.0117	34.617		404.5	17.1468	75.3879	84.8406		404.5	123.284	155.179	172.716		82.4375	0.322645
419.5	542	7	1.29151		83.6582	31.6962	149.204		419.5	22.1008	37.5609	42.5087		419.5	11.205	21.188	35.529		419.5	133.927	155.18	170.441		82.4583	0.322728
434.5	654	19	2.9052		83.6585	31.6657	149.24		434.5	17.8411	26.6066	37.1877		434.5	38.373	59.9621	70.4514		434.5	140.567	162.374	172.016		82.4792	0.322812
449.5	2150	226	10.5116		83.6588	31.8439	149.159		449.5	13.5776	18.0255	23.1556		449.5	12.4872	27.2876	48.2126		449.5	115.606	148.582	163.987		82.5	0.322896
464.5	2907	264	9.08153		83.6591	31.9451	149.469		464.5	12.5763	16.772	24.8464		464.5	16.3658	45.8528	81.8579		464.5	104.866	139.761	160.502		82.5208	0.32298
479.5	3331	213	6.39448		83.6594	31.7522	149.169		479.5	11.3306	16.6577	22.8506		479.5	25.2616	57.7884	81.6439		479.5	99.1215	141.275	165.286		82.5417	0.323064
494.5	3177	359	11.3		83.6597	31.5549	149.211		494.5	13.9533	22.8556	27.9926		494.5	7.75871	30.8969	66.2449		494.5	119.264	150.104	169.835		82.5625	0.323149
509.5	4450	117	2.62921		83.66	31.4646	148.873		509.5	20.9747	26.9346	41.6751		509.5	8.54378	29.4098	72.9599		509.5	126.371	153.193	170.122		82.5833	0.323233
524.5	4235	316	7.46163		83.6603	31.1857	149.347		524.5	17.8983	25.9536	32.1607		524.5	8.08971	19.9159	63.1377		524.5	112.026	150.216	167.621		82.6042	0.323318
539.5	5942	282	4.74588		83.6605	30.655	150.177		539.5	14.1039	18.2136	30.5831		539.5	15.7806	40.8118	75.1433		539.5	120.753	151.157	168.047		82.625	0.323403
554.5	4864	549	11.287		83.6608	30.2639	150.754		554.5	13.2829	18.8286	24.9765		554.5	10.7012	31.8447	74.8777		554.5	96.3114	139.769	167.262		82.6458	0.323488
569.5	2915	194	6.65523		83.6611	29.7317	151.425		569.5	14.6983	18.724	24.391		569.5	15.4542	40.5927	82.8042		569.5	101.664	129.643	165.476		82.6667	0.323573
584.5	3269	373	11.4102		83.6614	29.1754	151.803		584.5	12.801	20.7321	31.8064		584.5	8.8068	46.5401	78.3535		584.5	99.6447	148.992	168.942		82.6875	0.323659
599.5	5028	86	1.71042		83.6617	28.8192	152.408		599.5	22.8564	29.4038	34.1301		599.5	12.0178	32.801	66.8853		599.5	115.222	153.015	171.028		82.7083	0.323744
614.5	4726	251	5.31105		83.662	28.5906	152.879		614.5	18.0888	24.7001	30.6087		614.5	9.86738	27.0696	56.5618		614.5	118.283	144.49	170.987		82.7292	0.32383
629.5	3934	413	10.4982		83.6623	28.4503	153.391		629.5	14.6288	17.1587	25.0824		629.5	10.3935	26.0784	60.9674		629.5	115.379	143.784	167.749		82.75	0.323916
644.5	3804	1195	31.4143		83.6626	28.6461	153.446		644.5	11.2418	15.1646	20.2036		644.5	8.52644	25.4206	71.7957		644.5	103.544	151.125	169.08		82.7708	0.324002
659.5	2925	243	8.30769		83.6629	29.0998	153.066		659.5	11.3853	14.5048	23.8246		659.5	14.8566	55.3601	85.0182		659.5	95.0853	133.723	167.456		82.7917	0.324089
674.5	3408	326	9.56573		83.6632	29.3814	152.953		674.5	11.9006	18.4479	31.2826		674.5	14.0931	40.5137	78.9336		674.5	107.486	143.924	168.738		82.8125	0.324175
689.5	4008	74	1.84631		83.6635	29.7217	152.64		689.5	21.9686	27.0956	32.1692		689.5	8.87224	27.3246	63.3842		689.5	115.325	148.957	168.581		82.8333	0.324262
704.5	4516	484	10.7174		83.6638	30.0317	151.642		704.5	14.8196	20.1209	28.7567		704.5	10.4705	23.5156	49.9295		704.5	124.535	149.988	166.28		82.8542	0.324349
719.5	5002	475	9.4962		83.6721	30.3408	151.229		719.5	11.9052	15.9715	33.5052		719.5	19.3413	45.4467	69.7313		719.5	119.037	150.159	164.652		82.875	0.324436
734.5	2879	139	4.82807		83.6724	30.2526	152.408		734.5	11.2789	14.3937	21.0725		734.5	17.9494	48.4457	78.5054		734.5	103.218	133.921	159.361		82.8958	0.324523
749.5	3008	456	15.1596		83.6727	30.176	153.413		749.5	11.294	14.7661	21.7784		749.5	7.77737	29.6015	72.9037		749.5	105.118	144.635	164.101		82.9167	0.32461
764.5	3161	96	3.03701		83.673	29.9422	154.929		764.5	11.4108	19.081	30.0428		764.5	14.2177	40.1145	84.9074		764.5	96.4409	131.344	162.226		82.9375	0.324698
779.5	3961	145	3.66069		83.6733	29.7043	156.89		779.5	18.9163	28.7207	39.31		779.5	9.32217	38.2742	76.6333		779.5	129.589	156.639	171.147		82.9583	0.324786
794.5	5406	662	12.2457		83.6736	29.3574	158.494		794.5	13.8968	21.7981	26.8359		794.5	15.0913	33.8687	86.0213		794.5	125.01	155.122	172.094		82.9792	0.324874
809.5	3973	247	6.21696		83.6739	29.0911	159.164		809.5	12.119	19.993	27.7134		809.5	11.6461	30.2029	57.8483		809.5	102.769	126.466	156.793		83	0.324962
824.5	3468	536	15.4556		83.6742	29.3103	158.929		824.5	11.2469	14.4948	20.3958		824.5	21.9272	42.8785	83.4366		824.5	116.627	146.631	164.41		83.0208	0.32505
839.5	3557	279	7.84369		83.6744	29.4152	160.022		839.5	12.5051	18.6843	28.521		839.5	13.9995	42.1124	81.7543		839.5	94.0152	121.453	162.99		83.0417	0.325138
854.5	5863	360	6.1402		83.6747	29.6314	161.257		854.5	18.7186	26.9919	35.2576		854.5	8.27336	32.1553	82.7232		854.5	127.253	153.265	170.08		83.0625	0.325227
869.5	5297	61	1.1516		83.675	29.474	161.228		869.5	24.9608	30.8145	36.4946		869.5	8.81043	24.1614	60.2089		869.5	118.194	151.126	169.02		83.0833	0.325316
884.5	5228	310	5.92961		83.6753	29.5568	158.753		884.5	15.4338	23.7189	29.5028		884.5	8.5757	25.0872	53.569		884.5	123.692	133.333	159.616		83.1042	0.325405
899.5	4451	679	15.255		83.6756	29.7281	155.31		899.5	13.9054	17.3867	20.3938		899.5	13.5388	25.8607	67.3381		899.5	113.164	150.159	166.681		83.125	0.325494
914.5	2195	181	8.24601		83.6759	30.0408	152.625		914.5	12.7507	17.8828	23.7602		914.5	13.8512	32.3776	72.4136		914.5	91.6775	108.803	154.784		83.1458	0.325583
929.5	4781	247	5.16628		83.9933	33.6613	177.509		929.5	14.0201	19.2646	28.9289		929.5	21.0772	48.3286	81.5228		929.5	106.55	141.533	165.515		83.1667	0.325673
944.5	4498	252	5.60249		83.9935	33.229	177.045		944.5	19.1823	25.5799	30.864		944.5	9.19513	21.653	47.5108		944.5	132.084	152.275	166.406		83.1875	0.325762
959.5	4695	305	6.49627		83.9938	32.9685	176.82		959.5	19.3242	25.9907	35.715		959.5	7.79852	22.9782	51.6239		959.5	106.624	136.51	153.538		83.2083	0.325852
974.5	5018	547	10.9008		83.9941	32.6102	176.697		974.5	15.2229	20.3605	25.4748		974.5	13.8266	39.3538	68.9116		974.5	110.999	150.446	165.795		83.2292	0.325942
989.5	2403	159	6.61673		83.9944	32.2888	176.57		989.5	10.6839	15.4772	25.2178		989.5	18.1566	57.832	82.6103		989.5	104.255	141.443	161.522		83.25	0.326032
1004.5	2278	188	8.25285		83.9947	31.9304	176.289		1004.5	11.4883	16.8623	23.4829		1004.5	16.5107	36.1052	80.2544		1004.5	108.236	129.887	163.778		83.2708	0.326122
1019.5	3480	498	14.3103		83.995	31.6875	175.874		1019.5	11.2395	15.2996	21.371		1019.5	8.54818	29.0449	68.0898		1019.5	92.6179	136.171	161.544		83.2917	0.326213
1034.5	5896	474	8.03935		83.9953	31.4089	175.2		1034.5	18.7044	26.5196	35.7854		1034.5	9.55646	31.3872	59.2682		1034.5	108.292	149.574	168.605		83.3125	0.326303
1049.5	6415	495	7.71629		83.9956	31.2463	174.705		1049.5	16.4868	26.7562	35.1094		1049.5	8.5503	18.6544	41.6294		1049.5	102.479	140.104	166.727		83.3333	0.326394
1064.5	3069	148	4.82242		83.9959	31.0244	174.495		1064.5	12.5381	16.8868	25.5386		1064.5	11.5259	44.7425	80.7814		1064.5	111.489	145.671	169.734		83.3542	0.326485
1079.5	2288	366	15.9965		83.9962	30.5801	173.891		1079.5	10.5912	13.9966	19.62		1079.5	11.2846	30.1247	54.4349		1079.5	102.132	144.919	159.166		83.375	0.326576
1094.5	127	39	30.7087		83.9965	30.4683	173.599		1094.5	16.7484	18.598	22.676		1109.5	10.3936	26.2139	50.8265		1094.5	107.502	146.626	151.7		83.3958	0.326667
1109.5	4019	221	5.49888		83.9968	30.4548	173.715		1109.5	17.7077	21.9926	30.2126		1124.5	15.6735	29.8027	57.4754		1109.5	112.825	152.174	171.243		83.4167	0.326759
1124.5	5606	99	1.76597		83.9971	30.3254	173.916		1124.5	15.075	29.9402	41.6006		1139.5	9.07217	26.674	60.375		1124.5	121.587	144.786	165.61		83.4375	0.32685
1139.5	3839	320	8.3355		83.9974	30.2019	174.124		1139.5	19.5082	27.6136	34.9905		1154.5	17.1534	33.9179	64.8853		1139.5	102.544	148.179	165.679		83.4583	0.326942
1154.5	3344	252	7.53589		83.9977	30.1922	174.443		1154.5	15.0374	19.506	28.8564		1169.5	13.8602	41.985	82.0169		1154.5	109.532	149.783	169.343		83.4792	0.327034
1169.5	1954	40	2.04708		83.998	30.3371	174.541		1169.5	11.6674	15.5141	21.2428		1184.5	16.8555	36.0007	65.8108		1169.5	92.9327	103.342	153.463		83.5	0.327126
1184.5	2929	398	13.5883		83.9983	30.7646	175.021		1184.5	11.1503	16.045	20.162		1199.5	11.3337	31.6577	60.1745		1184.5	107.252	149.109	170.924		83.5208	0.327218
1199.5	4197	359	8.55373		83.9986	31.4169	175.736		1199.5	15.4516	20.9957	26.8479		1214.5	11.1193	29.4017	59.089		1199.5	111.585	149.011	166.749		83.5417	0.327311
1214.5	6187	270	4.36399		83.9989	31.7652	176.364		1214.5	23.251	30.57	38.9447		1229.5	14.7511	38.9335	71.8982		1214.5	129.242	154.154	167.359		83.5625	0.327403
1229.5	5010	139	2.77445		84.0013	32.4296	178.648		1229.5	19.6522	28.2805	39.2945		1244.5	11.4319	43.4711	84.2663		1229.5	115.085	144.898	166.625		83.5833	0.327496
1244.5	2440	281	11.5164		84.0016	32.7023	178.796		1244.5	13.197	18.1418	23.0615		1259.5	17.5494	43.4194	82.0075		1244.5	93.3775	123.77	162.601		83.6042	0.327589
1259.5	1723	154	8.9379		84.0019	33.0082	178.981		1259.5	12.7823	16.0861	24.9768		1274.5	12.7516	36.6451	65.8384		1259.5	95.7025	132.835	168.028		83.625	0.327682
1274.5	2925	511	17.4701		84.0022	33.3929	179.339		1274.5	11.444	14.5736	19.8475		1289.5	9.525	24.7131	56.3445		1274.5	101.075	130.332	165.001		83.6458	0.327775
1289.5	5834	429	7.35345		84.0025	34.2131	179.753		1289.5	17.3297	24.2505	28.6718		1304.5	7.04273	21.8737	48.6818		1289.5	130.956	149.732	164.862		83.6667	0.327869
1304.5	5543	571	10.3013		84.0028	35.2317	179.346		1304.5	17.2266	28.2083	36.3694		1319.5	10.7019	25.2323	52.2182		1304.5	104.003	149.305	169.389		83.6875	0.327962
1319.5	2790	65	2.32975		84.0031	36.1691	178.997		1319.5	22.6514	27.6882	35.9754		1334.5	10.8581	24.4175	60.8669		1319.5	101.865	152.692	170.344		83.7083	0.328056
1334.5	1085	100	9.21659		84.0033	36.63	178.481		1334.5	13.9043	20.6591	26.3619		1349.5	11.269	26.0993	74.5844		1334.5	99.2522	117.406	156.71		83.7292	0.328149
1349.5	1646	69	4.19198		84.0036	36.9666	178.104		1349.5	14.329	19.349	24.1218		1364.5	11.5604	29.2836	69.7733		1349.5	96.6567	143.984	167.804		83.75	0.328243
1364.5	3641	82	2.25213		84.0039	36.9943	177.878		1364.5	16.123	21.1364	31.1849		1379.5	8.89099	22.0211	46.0644		1364.5	108.88	147.794	166.107		83.7708	0.328338
1379.5	4912	228	4.64169		84.0042	37.0087	177.489		1379.5	18.1718	31.1273	44.2234		1394.5	10.4982	26.8974	47.4343		1379.5	138.044	158.801	172.451		83.7917	0.328432
1394.5	5968	12	0.201072		84.0045	37.0604	177.34		1394.5	37.0099	41.713	45.4732		1409.5	20.1222	76.0278	86.1894		1409.5	121.403	150.944	169.782		83.8125	0.328526
1409.5	2379	47	1.97562		84.0048	37.0085	177.252		1409.5	23.6192	34.8009	43.4108		1424.5	7.91158	18.5928	57.7389		1424.5	131.516	157.765	172.2		83.8333	0.328621
1424.5	835	19	2.27545		84.0051	37.0145	177.323		1424.5	18.6769	25.678	33.2254		1439.5	8.81889	11.4515	42.0683		1439.5	95.8365	155.992	171.791		83.8542	0.328716
1439.5	226	21	9.29204		84.0057	36.9515	177.228		1439.5	20.1944	22.9705	25.0236		1454.5	8.87845	21.7748	43.9466		1454.5	124.963	153.483	170.651		83.875	0.32881
1454.5	4269	59	1.38206		84.006	37.0064	177.313		1454.5	18.8127	25.4094	32.4861		1469.5	9.01069	24.113	42.3208		1469.5	136.788	156.805	172.309		83.8958	0.328905
1469.5	4660	3	0.0643777		84.0063	37.0148	177.819		1469.5	30.1796	36.3818	43.1046		1484.5	13.1715	30.3191	56.4751		1484.5	125.498	154.239	171.575		83.9167	0.329001
1484.5	4994	42	0.841009		84.0066	37.1111	178.184		1484.5	31.6753	37.7265	47.1586		1499.5	7.31427	23.5923	44.4856		1499.5	130.206	155.422	172.684		83.9375	0.329096
1499.5	1346	57	4.23477		84.0069	37.0989	178.629		1499.5	22.5257	29.852	37.8432		1514.5	12.6975	23.178	40.246		1514.5	92.6122	102.708	171.086		83.9583	0.329191
1514.5	198	21	10.6061		84.0072	37.2322	178.556		1514.5	15.0531	19.0248	21.22		1529.5	9.40881	23.1621	59.1654		1529.5	99.8878	163.4	174.928		83.9792	0.329287
1529.5	2212	239	10.8047		84.0075	37.1713	178.763		1529.5	15.2918	21.1555	24.6556		1544.5	12.3827	43.9943	69.4182		1544.5	132.168	156.313	171.172		84	0.329383
1544.5	3244	248	7.64488		84.0078	37.2536	178.262		1544.5	16.8111	23.2603	31.3435		1559.5	8.14594	22.2551	47.5925		1559.5	123.656	146.449	167.965		84.0208	0.329479
1559.5	4565	168	3.68018		84.0081	37.2822	178.026		1559.5	23.4911	31.0519	42.2026		1574.5	8.84335	22.2865	47.5923		1574.5	125.494	151.989	170.897		84.0417	0.329575
1574.5	3816	54	1.41509		84.0084	37.2158	177.668		1574.5	30.7095	38.9914	46.3128												84.0625	0.329671
					84.0087	37.3038	177.622																	84.0833	0.329767
					84.009	37.3728	177.434																	84.1042	0.329864
					84.0093	37.4374	177.143																	84.125	0.329961
					84.0096	37.4933	177.033																	84.1458	0.330057
					84.0099	37.6093	176.442																	84.1667	0.330154
Fit cosinus	b(1).*(sin(2*pi*x./b(2) + 2*pi*b(3))) + b(4);				84.0102	37.799	175.872																	84.1875	0.330251
					84.0104	37.8358	175.464																	84.2083	0.330349
b(1)	3.6362				84.0107	37.8434	175.555																	84.2292	0.330446
b(2)	88.0275				84.011	37.7401	175.625																	84.25	0.330544
b(3)	-0.1069				84.0113	37.6296	175.887																	84.2708	0.330641
b(4)	7.4076				84.0116	37.5496	176.068																	84.2917	0.330739
					84.0119	37.4218	176.395																	84.3125	0.330837
					84.0122	37.2886	176.648																	84.3333	0.330935
					84.0125	37.1524	176.622																	84.3542	0.331033
					84.0128	37.153	176.539																	84.375	0.331132
					84.0131	37.1834	176.268																	84.3958	0.33123
					84.0134	37.2391	176.109																	84.4167	0.331329
					84.0137	37.2311	175.869																	84.4375	0.331428
					84.014	37.2187	175.598																	84.4583	0.331527
					84.0143	37.1759	175.154																	84.4792	0.331626
					84.0146	37.169	175.076																	84.5	0.331725
					84.0149	37.1739	175.21																	84.5208	0.331824
					84.0152	37.044	175.222																	84.5417	0.331924
					84.0155	36.9893	175.189																	84.5625	0.332023
					84.0158	36.9271	174.92																	84.5833	0.332123
					84.0161	36.9437	174.646																	84.6042	0.332223
					84.0164	37.0259	174.464																	84.625	0.332323
					84.0167	37.1146	174.158																	84.6458	0.332423
					84.017	37.179	173.866																	84.6667	0.332524
					84.0172	37.0644	173.903																	84.6875	0.332624
					84.0175	37.2032	173.623																	84.7083	0.332725
					84.0181	37.2287	173.405																	84.7292	0.332825
					84.0184	37.2179	173.389																	84.75	0.332926
					84.0187	37.0383	173.433																	84.7708	0.333027
					84.019	36.9086	173.514																	84.7917	0.333128
					84.0193	36.8584	173.489																	84.8125	0.333229
					84.0196	36.8248	173.613																	84.8333	0.333331
					84.0199	36.7462	173.747																	84.8542	0.333432
					84.0202	36.7524	173.669																	84.875	0.333534
					84.0205	36.8136	173.369																	84.8958	0.333636
					84.0208	36.6789	173.136																	84.9167	0.333738
					84.0211	36.7335	172.887																	84.9375	0.33384
					84.0214	36.7886	172.934																	84.9583	0.333942
					84.0217	36.7678	172.963																	84.9792	0.334044
					84.022	36.7833	172.722																	85	0.334146
					84.0223	36.7031	172.735																	85.0208	0.334249
					84.0226	36.5799	172.684																	85.0417	0.334351
					84.0229	36.4684	172.81																	85.0625	0.334454
					84.0232	36.6043	172.851																	85.0833	0.334557
					84.0235	36.5275	173.036																	85.1042	0.33466
					84.0238	36.4659	172.808																	85.125	0.334763
					84.0241	36.4021	172.641																	85.1458	0.334866
					84.0243	36.3203	172.63																	85.1667	0.33497
					84.0246	36.3841	172.564																	85.1875	0.335073
					84.0249	36.3972	172.474																	85.2083	0.335177
					84.0252	36.3825	172.329																	85.2292	0.335281
					84.0255	36.3449	172.254																	85.25	0.335384
					84.0258	36.4405	172.015																	85.2708	0.335488
					84.0261	36.43	172.155																	85.2917	0.335593
					84.0264	36.5485	171.902																	85.3125	0.335697
					84.0267	36.5702	171.369																	85.3333	0.335801
					84.027	36.5825	171.149																	85.3542	0.335906
					84.0273	36.6971	171.029																	85.375	0.33601
					84.0276	36.6362	170.906																	85.3958	0.336115
					84.0279	36.413	170.761																	85.4167	0.33622
					84.0282	36.3098	170.735																	85.4375	0.336325
					84.0285	36.289	170.737																	85.4583	0.33643
					84.0288	36.1798	170.747																	85.4792	0.336535
					84.0291	36.0997	171.108																	85.5	0.33664
					84.0294	35.9096	171.208																	85.5208	0.336745
					84.0297	35.8775	170.939																	85.5417	0.336851
					84.03	35.6572	170.852																	85.5625	0.336957
					84.0303	35.8286	170.692																	85.5833	0.337062
					84.0306	35.8779	170.389																	85.6042	0.337168
					84.0309	35.8669	169.839																	85.625	0.337274
					84.0311	35.7747	169.839																	85.6458	0.33738
					84.0314	35.9433	169.326																	85.6667	0.337486
					84.0317	36.1163	168.942																	85.6875	0.337593
					84.032	36.1019	168.943																	85.7083	0.337699
					84.0323	36.3794	169.327																	85.7292	0.337806
					84.0326	36.2894	169.773																	85.75	0.337912
					84.0329	36.3493	170.435																	85.7708	0.338019
					84.0332	36.4248	170.95																	85.7917	0.338126
					84.0335	36.4471	171.323																	85.8125	0.338233
					84.0338	36.7401	171.46																	85.8333	0.33834
					84.0341	36.911	171.847																	85.8542	0.338447
					84.0344	37.1339	171.8																	85.875	0.338554
					84.0347	37.357	171.381																	85.8958	0.338661
					84.035	37.4647	171.088																	85.9167	0.338769
					84.0353	37.7326	170.679																	85.9375	0.338877
					84.0356	37.9351	170.162																	85.9583	0.338984
					84.0359	38.1846	169.551																	85.9792	0.339092
					84.1965	31.2907	117.892																	86	0.3392
					84.1968	31.6658	116.847																	86.0208	0.339308
					84.197	31.8953	116.887																	86.0417	0.339416
					84.1973	31.9975	117.187																	86.0625	0.339524
					84.1976	32.0611	118.199																	86.0833	0.339633
					84.1979	32.0477	117.094																	86.1042	0.339741
					84.1982	32.0525	118.078																	86.125	0.33985
					84.1985	31.906	119.686																	86.1458	0.339958
					84.1988	31.9027	119.826																	86.1667	0.340067
					84.2	26.7219	127.955																	86.1875	0.340176
					84.5153	34.3312	159.804																	86.2083	0.340285
					84.5156	34.2772	158.764																	86.2292	0.340394
					84.5158	34.2319	157.636																	86.25	0.340503
					84.5161	34.138	156.31																	86.2708	0.340612
					84.5164	34.1113	154.504																	86.2917	0.340721
					84.5167	33.5537	152.338																	86.3125	0.340831
					84.517	32.9472	151.393																	86.3333	0.34094
					84.5173	32.8999	150.065																	86.3542	0.34105
					84.5176	33.0326	148.9																	86.375	0.341159
					84.5179	32.8797	146.891																	86.3958	0.341269
					84.5182	32.9914	146.519																	86.4167	0.341379
					84.5185	33.1147	146.581																	86.4375	0.341489
					84.5188	33.347	145.806																	86.4583	0.341599
					84.5191	33.5986	146.367																	86.4792	0.341709
					84.5194	33.9685	147.123																	86.5	0.34182
					84.5197	33.7523	147.125																	86.5208	0.34193
					84.52	33.6585	146.396																	86.5417	0.34204
					84.5203	33.7467	146.386																	86.5625	0.342151
					84.5206	33.7851	145.095																	86.5833	0.342262
					84.5209	33.9817	144.117																	86.6042	0.342372
					84.5212	33.9347	142.141																	86.625	0.342483
					84.5215	33.6625	140.636																	86.6458	0.342594
					84.5218	33.6779	139.061																	86.6667	0.342705
					84.5221	33.8827	138.904																	86.6875	0.342816
					84.5224	33.891	140.131																	86.7083	0.342927
					84.5227	33.9056	140.782																	86.7292	0.343039
					84.5229	33.8331	140.885																	86.75	0.34315
					84.5232	33.5751	139.898																	86.7708	0.343261
					84.5235	33.3721	140.299																	86.7917	0.343373
					84.5238	33.2064	141.187																	86.8125	0.343485
					84.5241	32.8115	145.216																	86.8333	0.343596
					84.5244	32.5758	148.818																	86.8542	0.343708
					84.5247	32.3526	151.546																	86.875	0.34382
					84.525	32.2947	154.738																	86.8958	0.343932
					84.5253	32.407	158.156																	86.9167	0.344044
					84.5256	32.828	161.324																	86.9375	0.344156
					84.5259	33.7488	163.924																	86.9583	0.344268
					84.5262	34.8939	165.501																	86.9792	0.34438
					84.5265	35.0014	165.706																	87	0.344493
					84.5268	34.8123	165.947																	87.0208	0.344605
					84.5271	34.8189	165.75																	87.0417	0.344718
					84.5274	35.017	166.022																	87.0625	0.34483
					84.5277	35.2552	166.284																	87.0833	0.344943
					84.528	35.4817	166.388																	87.1042	0.345056
					84.5283	35.6679	166.215																	87.125	0.345169
					84.5286	35.8972	165.999																	87.1458	0.345282
					84.5289	36.2463	166.005																	87.1667	0.345395
					84.5292	36.527	165.779																	87.1875	0.345508
					84.5295	36.6939	166.106																	87.2083	0.345621
					84.5297	36.6862	167.066																	87.2292	0.345734
					84.53	36.1659	168.449																	87.25	0.345848
					84.5303	35.7457	169.298																	87.2708	0.345961
					84.6467	30.5893	170.891																	87.2917	0.346075
					84.647	29.9663	171.655																	87.3125	0.346188
					84.6473	30.3811	173.12																	87.3333	0.346302
					84.6476	30.9403	173.824																	87.3542	0.346415
					84.6479	30.8845	173.2																	87.375	0.346529
					84.6482	30.5142	171.827																	87.3958	0.346643
					84.6485	31.2877	170.812																	87.4167	0.346757
					84.6488	31.6984	169.926																	87.4375	0.346871
					84.6491	31.4915	168.875																	87.4583	0.346985
					84.6494	30.9161	167.552																	87.4792	0.347099
					84.6497	29.942	167.005																	87.5	0.347214
					84.65	29.0985	168.686																	87.5208	0.347328
					84.6503	28.564	172.782																	87.5417	0.347442
					84.6506	28.2798	176.126																	87.5625	0.347557
					84.6535	31.7694	177.072																	87.5833	0.347671
					84.6538	31.4721	175.712																	87.6042	0.347786
					84.6541	30.9898	174.877																	87.625	0.3479
					84.6544	30.4594	175.135																	87.6458	0.348015
					84.6547	29.5033	173.927																	87.6667	0.34813
					84.655	28.1944	172.922																	87.6875	0.348245
					84.6553	27.3734	173.261																	87.7083	0.34836
					84.6556	26.9415	172.694																	87.7292	0.348475
					84.6559	26.7592	172.26																	87.75	0.34859
					84.6562	26.6636	171.645																	87.7708	0.348705
					84.6565	26.7416	171.106																	87.7917	0.34882
					84.6568	27.1714	170.582																	87.8125	0.348936
					85.0077	26.9905	146.136																	87.8333	0.349051
					85.008	27.4523	146.164																	87.8542	0.349166
					85.0092	25.5204	152.785																	87.875	0.349282
					85.0095	25.144	156.49																	87.8958	0.349397
					85.0098	24.485	159.322																	87.9167	0.349513
					85.0101	23.9335	161.566																	87.9375	0.349629
					85.0104	23.6102	163.292																	87.9583	0.349744
					85.0107	23.614	164.184																	87.9792	0.34986
					85.011	23.849	164.796																	88	0.349976
					85.0113	24.0373	165.221																	88.0208	0.350092
					85.0116	24.1276	164.578																	88.0417	0.350208
					85.0119	24.3255	164.166																	88.0625	0.350324
					85.0122	24.6655	164.633																	88.0833	0.35044
					85.0125	24.633	164.131																	88.1042	0.350556
					85.0128	24.6573	160.632																	88.125	0.350672
					85.013	24.5047	155.778																	88.1458	0.350789
					85.0133	24.1656	154.851																	88.1667	0.350905
					85.0136	24.2934	154.717																	88.1875	0.351021
					85.0139	24.3445	153.722																	88.2083	0.351138
					85.0142	24.4974	152.682																	88.2292	0.351254
					85.0145	24.4993	151.478																	88.25	0.351371
					85.0148	24.8452	151.47																	88.2708	0.351487
					85.0151	24.7199	155.477																	88.2917	0.351604
					85.0154	24.8008	160.949																	88.3125	0.351721
					85.0157	25.2151	160.962																	88.3333	0.351838
					85.016	25.1807	160.696																	88.3542	0.351954
					85.0163	25.3869	160.523																	88.375	0.352071
					85.0166	25.4909	162.442																	88.3958	0.352188
					85.0169	25.3967	163.451																	88.4167	0.352305
					85.0172	25.3233	163.623																	88.4375	0.352422
					85.0175	25.2148	164.406																	88.4583	0.35254
					85.0178	25.3249	164.231																	88.4792	0.352657
					85.0181	25.3437	163.907																	88.5	0.352774
					85.0184	25.5259	162.807																	88.5208	0.352891
					85.0187	25.9008	161.393																	88.5417	0.353009
					85.021	26.6385	161.885																	88.5625	0.353126
					85.0213	26.9212	163.08																	88.5833	0.353243
					85.0216	27.057	163.153																	88.6042	0.353361
					85.0219	27.1734	162.772																	88.625	0.353478
					85.0222	27.1973	162.603																	88.6458	0.353596
					85.0225	27.3889	163.159																	88.6667	0.353714
					85.0228	27.8111	164.043																	88.6875	0.353831
					85.0231	27.9952	165.054																	88.7083	0.353949
					85.0234	27.9182	166.493																	88.7292	0.354067
					85.0237	27.8033	168.05																	88.75	0.354185
					85.024	27.8993	169.284																	88.7708	0.354303
					85.0243	27.7662	169.862																	88.7917	0.354421
					85.0246	27.5746	169.992																	88.8125	0.354539
					85.0249	27.2719	170.006																	88.8333	0.354657
					85.0252	26.9538	169.646																	88.8542	0.354775
					85.0255	26.8082	168.913																	88.875	0.354893
					85.0258	26.5838	167.514																	88.8958	0.355011
					85.0261	26.6704	166.878																	88.9167	0.355129
					85.0264	26.5499	165.224																	88.9375	0.355247
					85.0267	26.9592	164.789																	88.9583	0.355366
					85.0269	27.5142	164.751																	88.9792	0.355484
					85.0272	27.3952	165.649																	89	0.355602
					85.0275	27.1518	166.527																	89.0208	0.355721
					85.0278	26.8821	166.887																	89.0417	0.355839
					85.0281	26.659	168.604																	89.0625	0.355958
					85.0284	26.2272	169.796																	89.0833	0.356076
					85.0287	25.9311	171.519																	89.1042	0.356195
					85.029	25.5293	172.245																	89.125	0.356314
					85.0293	25.2886	170.583																	89.1458	0.356432
					85.0296	25.7122	168.474																	89.1667	0.356551
					85.0299	26.1073	165.313																	89.1875	0.35667
					85.0302	26.6917	162.313																	89.2083	0.356789
					85.0305	27.6956	157.701																	89.2292	0.356907
					85.0308	28.7235	155.02																	89.25	0.357026
					85.0311	29.8508	153.68																	89.2708	0.357145
					85.0314	30.5277	152.374																	89.2917	0.357264
					85.0317	30.8296	152.747																	89.3125	0.357383
					85.032	30.8044	153.485																	89.3333	0.357502
					85.0323	30.4568	154.831																	89.3542	0.357621
					85.0326	30.4556	155.78																	89.375	0.35774
					85.0329	30.1596	157.221																	89.3958	0.357859
					85.0332	29.9521	157.923																	89.4167	0.357979
					85.0335	29.6507	159.009																	89.4375	0.358098
					85.0337	29.479	159.652																	89.4583	0.358217
					85.034	29.465	159.402																	89.4792	0.358336
					85.0358	27.5563	164.669																	89.5	0.358456
					85.0361	27.4246	165.951																	89.5208	0.358575
					85.0364	27.2647	168.555																	89.5417	0.358694
					85.0367	27.5714	171.589																	89.5625	0.358814
					85.037	27.4879	171.587																	89.5833	0.358933
					85.0373	27.6587	171.345																	89.6042	0.359053
					85.0376	28.4417	172.03																	89.625	0.359172
					85.0379	28.5691	172.523																	89.6458	0.359292
					85.0382	28.6213	171.234																	89.6667	0.359411
					85.0385	29.103	169.537																	89.6875	0.359531
					85.0388	29.2711	168.867																	89.7083	0.359651
					85.0391	29.0507	170.09																	89.7292	0.35977
					85.0394	29.4437	168.487																	89.75	0.35989
					85.0397	30.3132	166.284																	89.7708	0.36001
					85.04	30.3479	165.406																	89.7917	0.36013
					85.0403	30.1985	166																	89.8125	0.360249
					85.0406	30.0832	166.292																	89.8333	0.360369
					85.0408	29.9	165.748																	89.8542	0.360489
					85.0432	29.1995	165.734																	89.875	0.360609
					85.0435	29.3858	166.496																	89.8958	0.360729
					85.5236	23.6687	158.301																	89.9167	0.360849
					85.5239	22.875	155.303																	89.9375	0.360969
					85.5242	21.2261	148.572																	89.9583	0.361089
					86.0436	26.5588	166.489																	89.9792	0.361209
					86.1701	48.8303	139.374																	90	0.361329
					86.1704	48.9951	138.824																	90.0208	0.361449
					86.1707	49.0116	138.806																	90.0417	0.361569
					86.171	48.8698	139.689																	90.0625	0.361689
					86.1713	48.73	141.86																	90.0833	0.361809
					86.1716	48.388	145.081																	90.1042	0.361929
					86.1719	48.3449	147.819																	90.125	0.362049
					86.1722	48.7328	150.289																	90.1458	0.36217
					86.176	49.1088	167.865																	90.1667	0.36229
					86.1763	48.6615	168.749																	90.1875	0.36241
					86.1766	48.3297	169.092																	90.2083	0.36253
					86.1769	48.226	168.869																	90.2292	0.362651
					86.1772	48.4544	168.502																	90.25	0.362771
					86.1775	48.2297	167.749																	90.2708	0.362891
					86.1778	47.9147	165.805																	90.2917	0.363012
					86.1781	47.8922	164.213																	90.3125	0.363132
					86.1784	47.9298	163.238																	90.3333	0.363253
					86.1787	47.7569	162.218																	90.3542	0.363373
					86.179	47.6511	161.362																	90.375	0.363493
					86.1793	47.31	160.367																	90.3958	0.363614
					86.1796	46.9475	159.566																	90.4167	0.363734
					86.1799	46.5819	158.742																	90.4375	0.363855
					86.1802	46.194	158.438																	90.4583	0.363975
					86.1805	45.9853	158.076																	90.4792	0.364096
					86.1808	45.7219	157.656																	90.5	0.364217
					86.181	45.4016	156.856																	90.5208	0.364337
					86.1819	44.6323	152.909																	90.5417	0.364458
					86.1825	44.524	151.592																	90.5625	0.364578
					86.1828	44.7675	151.255																	90.5833	0.364699
					86.1831	45.19	150.986																	90.6042	0.36482
					86.1834	45.8641	151.173																	90.625	0.36494
					86.1837	46.6571	151.303																	90.6458	0.365061
					86.184	47.1721	152.668																	90.6667	0.365182
					86.1843	47.3447	153.965																	90.6875	0.365302
					86.1846	47.5387	154.624																	90.7083	0.365423
					86.1849	47.4626	155.42																	90.7292	0.365544
					86.1852	47.3052	156.583																	90.75	0.365664
					86.5161	27.7053	161.085																	90.7708	0.365785
					86.5164	27.576	162.885																	90.7917	0.365906
					86.5167	27.5127	165.145																	90.8125	0.366027
					86.517	27.7024	167.284																	90.8333	0.366148
					86.5173	27.9328	170.295																	90.8542	0.366268
					86.5176	28.1763	172.216																	90.875	0.366389
					86.5179	28.224	173.618																	90.8958	0.36651
					86.5182	27.984	174.489																	90.9167	0.366631
					86.5185	27.6208	175.288																	90.9375	0.366752
					86.5188	27.4174	174.502																	90.9583	0.366873
					86.5191	27.3186	173.149																	90.9792	0.366993
					86.5194	27.1771	171.356																	91	0.367114
					86.5197	26.9689	169.175																	91.0208	0.367235
					86.52	26.6462	167.847																	91.0417	0.367356
					86.5203	26.9471	167.006																	91.0625	0.367477
					86.5206	27.361	166.686																	91.0833	0.367598
					86.5208	27.4151	167.455																	91.1042	0.367719
					86.5211	27.2989	168.245																	91.125	0.36784
					86.5214	27.1791	168.726																	91.1458	0.367961
					86.5217	27.1429	169.111																	91.1667	0.368082
					86.522	27.2238	169.119																	91.1875	0.368203
					86.5223	27.4631	169.376																	91.2083	0.368324
					86.5226	27.3983	168.321																	91.2292	0.368445
					86.5229	27.4878	167.196																	91.25	0.368566
					86.5232	27.9128	165.96																	91.2708	0.368686
					86.5235	28.2936	164.129																	91.2917	0.368807
					86.5238	28.6818	162.044																	91.3125	0.368928
					86.5241	29.1581	160.705																	91.3333	0.369049
					86.5244	28.9295	160.963																	91.3542	0.36917
					86.5247	28.7078	162.087																	91.375	0.369291
					86.525	28.4467	163.025																	91.3958	0.369412
					86.5253	28.1552	163.902																	91.4167	0.369533
					86.5256	28.0175	164.511																	91.4375	0.369654
					86.5259	28.041	165.391																	91.4583	0.369775
					86.5262	27.9845	165.878																	91.4792	0.369896
					86.5265	27.8893	165.538																	91.5	0.370018
					86.5268	28.3019	164.382																	91.5208	0.370139
					86.5271	28.4048	164.242																	91.5417	0.37026
					86.5274	28.3758	164.374																	91.5625	0.370381
					86.5276	28.1465	164.619																	91.5833	0.370502
					86.5279	28.1481	165.515																	91.6042	0.370623
					86.5282	28.2048	165.754																	91.625	0.370744
					86.5285	28.3831	166.357																	91.6458	0.370865
					86.5288	28.5373	167.18																	91.6667	0.370986
					86.5291	28.4895	167.803																	91.6875	0.371107
					86.5294	28.2217	168.126																	91.7083	0.371228
					86.5297	28.1047	168.042																	91.7292	0.371349
					86.53	28.2299	168.311																	91.75	0.37147
					86.5303	28.1125	167.656																	91.7708	0.371591
					86.5306	27.999	166.046																	91.7917	0.371712
					86.5309	28.2034	163.092																	91.8125	0.371833
					86.5312	28.5128	159.322																	91.8333	0.371954
					86.5315	29.0396	156.832																	91.8542	0.372075
					86.5318	29.5301	155.169																	91.875	0.372196
					86.5321	30.0338	154.096																	91.8958	0.372317
					86.5324	30.4382	153.51																	91.9167	0.372438
					86.5327	30.4897	153.809																	91.9375	0.372559
					86.533	30.4428	155.406																	91.9583	0.37268
					86.5333	30.2771	156.627																	91.9792	0.372801
					86.5336	30.1266	157.94																	92	0.372922
					86.5339	29.8998	157.851																	92.0208	0.373043
					86.5342	29.9381	157.519																	92.0417	0.373164
					86.5344	29.9503	156.826																	92.0625	0.373285
					86.5347	29.9864	155.534																	92.0833	0.373406
					86.535	30.156	154.666																	92.1042	0.373527
					86.5353	29.9375	154.092																	92.125	0.373648
					86.5356	29.5626	154.139																	92.1458	0.373768
					86.5359	29.5859	152.767																	92.1667	0.373889
					86.5362	29.5276	151.152																	92.1875	0.37401
					86.5365	29.2717	149.653																	92.2083	0.374131
					86.5368	28.9968	148.204																	92.2292	0.374252
					86.5371	28.7388	146.924																	92.25	0.374373
					86.5374	28.4201	145.742																	92.2708	0.374494
					86.5377	28.3181	144.221																	92.2917	0.374615
					86.538	28.6642	141.888																	92.3125	0.374736
					86.5383	28.5418	139.595																	92.3333	0.374856
					86.5386	28.4154	138.352																	92.3542	0.374977
					86.5389	28.4035	138.037																	92.375	0.375098
					86.5392	28.461	137.143																	92.3958	0.375219
					86.5395	28.5568	137.293																	92.4167	0.37534
					86.5398	28.6401	136.557																	92.4375	0.375461
					86.5401	28.7779	136.346																	92.4583	0.375581
					86.5404	28.8449	136.829																	92.4792	0.375702
					86.5407	28.7695	138.961																	92.5	0.375823
					86.541	28.5628	139.23																	92.5208	0.375944
					86.5413	28.3077	137.537																	92.5417	0.376064
					86.5415	27.9801	136.325																	92.5625	0.376185
					86.5418	27.4815	132.357																	92.5833	0.376306
					86.5421	27.4637	132.118																	92.6042	0.376427
					86.5424	27.5073	132.161																	92.625	0.376547
					86.5433	27.138	131.758																	92.6458	0.376668
					86.5436	26.8149	133.633																	92.6667	0.376789
					86.5442	26.7929	139.592																	92.6875	0.376909
					86.5445	26.6774	140.746																	92.7083	0.37703
					86.5448	26.2013	140.955																	92.7292	0.377151
					86.5451	25.779	139.194																	92.75	0.377271
					86.5454	25.9614	138.298																	92.7708	0.377392
					86.5457	26.3061	137.573																	92.7917	0.377512
					86.546	26.6337	136.663																	92.8125	0.377633
					86.5463	26.9104	136.139																	92.8333	0.377753
					86.5466	27.3123	134.667																	92.8542	0.377874
					86.5469	27.4333	132.425																	92.875	0.377994
					86.5472	27.6308	130.781																	92.8958	0.378115
					86.5475	27.9184	130.256																	92.9167	0.378235
					86.5478	27.7306	130.002																	92.9375	0.378356
					86.5481	27.3779	130.812																	92.9583	0.378476
					86.5483	27.3028	131.607																	92.9792	0.378597
					86.5486	26.9559	133.427																	93	0.378717
					86.5489	26.7273	135.363																	93.0208	0.378837
					86.5492	26.5896	137.957																	93.0417	0.378958
					86.5495	26.7511	140.364																	93.0625	0.379078
					86.5498	26.8982	142.778																	93.0833	0.379198
					86.5501	26.9583	145.179																	93.1042	0.379319
					86.5504	27.333	146.365																	93.125	0.379439
					86.5507	27.5679	147.421																	93.1458	0.379559
					86.6854	22.1537	144.516																	93.1667	0.379679
					86.6857	22.0587	142.717																	93.1875	0.3798
					86.686	21.9807	141.569																	93.2083	0.37992
					86.6863	21.9115	138.772																	93.2292	0.38004
					86.6866	22.1002	135.349																	93.25	0.38016
					86.6869	23.037	131.941																	93.2708	0.38028
					86.6872	23.4926	130.207																	93.2917	0.3804
					86.6874	23.3076	131.391																	93.3125	0.380521
					86.6934	22.6884	163.396																	93.3333	0.380641
					86.6937	22.4962	164.341																	93.3542	0.380761
					86.694	22.1723	160.818																	93.375	0.380881
					86.6943	22.1242	156.387																	93.3958	0.381001
					86.6945	22.1889	152.294																	93.4167	0.381121
					86.6948	22.2274	148.932																	93.4375	0.381241
					86.6951	22.1601	147.01																	93.4583	0.38136
					86.6954	21.9085	148.373																	93.4792	0.38148
					86.6957	21.7799	150.113																	93.5	0.3816
					86.696	21.6488	151.177																	93.5208	0.38172
					86.6963	21.2839	154.514																	93.5417	0.38184
					86.6966	21.0261	155.497																	93.5625	0.38196
					86.6969	20.6286	157.633																	93.5833	0.382079
					86.7129	22.714	154.901																	93.6042	0.382199
					86.7132	22.8488	152.637																	93.625	0.382319
					86.7135	23.0074	149.608																	93.6458	0.382439
					86.7138	23.165	149.015																	93.6667	0.382558
					86.7141	22.9068	151.254																	93.6875	0.382678
					86.7144	22.7603	151.702																	93.7083	0.382798
					86.7147	22.5889	151.309																	93.7292	0.382917
					86.715	22.6045	151.458																	93.75	0.383037
					86.7152	22.4116	150.432																	93.7708	0.383156
					86.7155	21.7854	152.827																	93.7917	0.383276
					86.7223	21.9296	141.062																	93.8125	0.383395
					86.7226	22.2784	138.42																	93.8333	0.383515
					86.7229	22.1126	138.092																	93.8542	0.383634
					86.7232	21.847	136.684																	93.875	0.383753
					87.1757	20.2411	101.452																	93.8958	0.383873
					87.176	19.6569	101.927																	93.9167	0.383992
					87.1763	19.3643	102.104																	93.9375	0.384111
					87.1766	18.9815	102.118																	93.9583	0.384231
					87.5184	28.8672	174.047																	93.9792	0.38435
					87.5187	28.7314	174.183																	94	0.384469
					87.519	28.4124	174.281																	94.0208	0.384588
					87.5193	27.7592	172.989																	94.0417	0.384707
					87.5196	27.182	171.849																	94.0625	0.384826
					87.5199	26.4503	170.11																	94.0833	0.384946
					87.5202	25.5831	169.2																	94.1042	0.385065
					87.5205	25.2565	170.114																	94.125	0.385184
					87.5208	25.1154	171.194																	94.1458	0.385303
					87.5211	25.2225	171.267																	94.1667	0.385421
					87.5214	25.5918	169.694																	94.1875	0.38554
					87.5309	27.0595	169.407																	94.2083	0.385659
					87.5312	26.9472	168.549																	94.2292	0.385778
					87.5394	30.4074	166.913																	94.25	0.385897
					87.5397	30.3761	167.066																	94.2708	0.386016
					87.54	30.1856	165.908																	94.2917	0.386134
					87.5403	29.9883	162.881																	94.3125	0.386253
					87.5406	29.8977	159.316																	94.3333	0.386372
					87.5409	29.7368	155.066																	94.3542	0.38649
					87.5412	29.6777	150.169																	94.375	0.386609
					87.5415	29.6846	145.232																	94.3958	0.386728
					87.5454	29.3094	135.301																	94.4167	0.386846
					87.5456	29.3937	137.603																	94.4375	0.386965
					87.5459	29.4038	141.401																	94.4583	0.387083
					87.5462	29.1082	144.953																	94.4792	0.387202
					87.5465	29.5634	144.903																	94.5	0.38732
					87.5468	29.1491	145.963																	94.5208	0.387438
					87.553	28.8405	137.658																	94.5417	0.387557
					87.5533	29.2445	137.995																	94.5625	0.387675
					87.5536	29.382	139.51																	94.5833	0.387793
					87.5539	29.2387	143.098																	94.6042	0.387911
					87.5542	28.996	146.695																	94.625	0.388029
					87.5545	28.5676	150.691																	94.6458	0.388148
					87.5548	28.1919	153.841																	94.6667	0.388266
					87.5551	28.0921	156.122																	94.6875	0.388384
					87.5554	28.2706	156.9																	94.7083	0.388502
					87.5557	28.3575	159.726																	94.7292	0.38862
					87.556	28.6147	162.718																	94.75	0.388738
					87.5563	28.5035	163.932																	94.7708	0.388856
					87.6866	24.8223	80.7021																	94.7917	0.388973
					87.6869	25.0508	82.2486																	94.8125	0.389091
					87.6955	28.0465	89.3976																	94.8333	0.389209
					87.6958	27.9333	86.4383																	94.8542	0.389327
					87.6961	27.7439	84.0106																	94.875	0.389444
					87.6964	27.5555	80.97																	94.8958	0.389562
					87.6967	27.4073	76.7053																	94.9167	0.38968
					87.697	25.9011	76.3453																	94.9375	0.389797
					87.6976	18.3979	93.2469																	94.9583	0.389915
					87.6982	15.605	120.578																	94.9792	0.390032
					88.0294	24.9114	161.632																	95	0.39015
					88.0297	24.8639	160.209																	95.0208	0.390267
					88.0483	24.3858	155.487																	95.0417	0.390385
					88.0486	24.5258	154.341																	95.0625	0.390502
					88.056	24.1669	168.274																	95.0833	0.390619
					88.0563	24.283	167.599																	95.1042	0.390736
					88.0566	24.8365	166.552																	95.125	0.390854
					88.0569	25.4127	164.113																	95.1458	0.390971
					88.0572	25.3933	163.208																	95.1667	0.391088
					88.0575	26.0023	160.027																	95.1875	0.391205
					88.0578	26.3748	156.949																	95.2083	0.391322
					88.0581	26.718	155.716																	95.2292	0.391439
					88.0583	26.7513	156.513																	95.25	0.391556
					88.0586	26.8005	157.45																	95.2708	0.391673
					88.0589	26.4896	157.873																	95.2917	0.391789
					88.0592	26.0072	159.537																	95.3125	0.391906
					88.0595	25.7896	160.34																	95.3333	0.392023
					88.0598	25.5486	162.212																	95.3542	0.39214
					88.0601	25.4416	164.682																	95.375	0.392256
					88.0604	25.0566	165.673																	95.3958	0.392373
					88.0607	24.8804	165.733																	95.4167	0.39249
					88.061	24.4164	166.565																	95.4375	0.392606
					88.0613	24.1771	167.987																	95.4583	0.392723
					88.233	23.9976	150.003																	95.4792	0.392839
					88.2333	24.3945	149.282																	95.5	0.392955
					88.2336	24.9783	148.492																	95.5208	0.393072
					88.2339	25.3188	148.141																	95.5417	0.393188
					88.7353	27.7254	130.612																	95.5625	0.393304
					88.7394	28.7232	123.817																	95.5833	0.39342
					88.7397	28.3821	126.1																	95.6042	0.393537
					88.74	28.2929	126.608																	95.625	0.393653
					88.7403	28.0727	127																	95.6458	0.393769
					88.7406	27.9077	127.309																	95.6667	0.393885
					88.7409	27.7119	128.566																	95.6875	0.394001
					88.7412	27.6244	128.516																	95.7083	0.394117
					88.7441	27.9806	130.695																	95.7292	0.394232
					88.7444	27.8362	132.504																	95.75	0.394348
					89.0489	22.2318	170.502																	95.7708	0.394464
					89.0492	21.5143	172.585																	95.7917	0.39458
					89.0495	21.0494	173.223																	95.8125	0.394695
					89.0498	21.0749	169.235																	95.8333	0.394811
					89.0643	23.5583	152.164																	95.8542	0.394926
					89.2075	25.7455	164.756																	95.875	0.395042
					89.2078	25.5465	162.284																	95.8958	0.395157
					89.2081	24.9866	161.057																	95.9167	0.395273
					89.2084	24.5169	159.942																	95.9375	0.395388
					89.2087	24.2507	158.659																	95.9583	0.395503
					89.209	24.2297	157.26																	95.9792	0.395619
					89.2093	24.3988	156.848																	96	0.395734
					89.2096	24.3663	155.935																	96.0208	0.395849
					89.2099	23.9976	156.196																	96.0417	0.395964
					89.2102	24.1225	156.887																	96.0625	0.396079
					89.2105	24.4165	156.033																	96.0833	0.396194
					89.2108	24.823	154.607																	96.1042	0.396309
					89.2111	25.0355	152.415																	96.125	0.396424
					89.2114	25.1715	149.932																	96.1458	0.396539
					89.2117	25.3328	147.662																	96.1667	0.396654
					89.212	25.3895	147.686																	96.1875	0.396768
					89.2123	25.7391	147.701																	96.2083	0.396883
					89.2126	26.0248	145.983																	96.2292	0.396998
					89.2129	26.2925	145.371																	96.25	0.397112
					89.2131	26.3884	145.412																	96.2708	0.397227
					89.2134	26.3974	145.592																	96.2917	0.397341
					89.2137	26.6567	146.079																	96.3125	0.397456
					89.214	26.7538	145.408																	96.3333	0.39757
					89.2143	26.8102	144.628																	96.3542	0.397684
					89.2146	26.7538	143.746																	96.375	0.397798
					89.2149	26.6167	143.017																	96.3958	0.397913
					89.2152	26.5904	142.039																	96.4167	0.398027
					89.2155	26.5409	141.288																	96.4375	0.398141
					89.2336	24.118	152.863																	96.4583	0.398255
					89.2338	24.0292	153.224																	96.4792	0.398369
					89.2341	24.1739	152.938																	96.5	0.398483
					89.2344	24.5541	152.753																	96.5208	0.398596
					89.2347	24.8438	151.688																	96.5417	0.39871
					89.5592	24.826	171.023																	96.5625	0.398824
					89.5595	25.2625	173.263																	96.5833	0.398938
					89.5598	25.5846	172.745																	96.6042	0.399051
					89.56	25.9412	171.187																	96.625	0.399165
					89.5603	26.0725	170.219																	96.6458	0.399278
					89.5606	26.0716	168.148																	96.6667	0.399392
					89.5609	25.9777	166.64																	96.6875	0.399505
					89.5612	25.9461	165.177																	96.7083	0.399619
					89.5615	25.8065	163.322																	96.7292	0.399732
					89.5618	25.6752	160.628																	96.75	0.399845
					89.5621	25.3635	158.34																	96.7708	0.399958
					89.5624	25.0494	157.742																	96.7917	0.400071
					89.5627	24.8522	156.391																	96.8125	0.400184
					89.563	24.6264	155.747																	96.8333	0.400297
					89.5633	24.5991	154.336																	96.8542	0.40041
					89.5636	24.5561	152.482																	96.875	0.400523
					89.5639	24.3693	149.189																	96.8958	0.400636
					89.5642	24.2488	147.485																	96.9167	0.400749
					89.5645	24.236	146.869																	96.9375	0.400861
					89.5648	24.1189	146.535																	96.9583	0.400974
					89.5651	23.7375	148.198																	96.9792	0.401086
					89.5654	22.9671	151.072																	97	0.401199
					89.5657	22.1799	155.096																	97.0208	0.401311
					89.566	21.7825	158.881																	97.0417	0.401424
					89.5663	21.8167	163.212																	97.0625	0.401536
					89.5666	22.051	165.572																	97.0833	0.401648
					89.5668	22.2781	166.309																	97.1042	0.401761
					89.5671	22.4674	166.052																	97.125	0.401873
					89.5674	22.4139	165.914																	97.1458	0.401985
					89.5677	22.2644	166.158																	97.1667	0.402097
					89.568	22.4169	165.298																	97.1875	0.402209
					89.5683	22.4319	162.409																	97.2083	0.402321
					89.5686	22.655	159.171																	97.2292	0.402432
					89.5689	23.1509	155.505																	97.25	0.402544
					89.5692	23.5389	153.594																	97.2708	0.402656
					89.5695	23.7281	152.312																	97.2917	0.402767
					89.6921	32.3469	143.411																	97.3125	0.402879
					89.6923	32.5359	140.416																	97.3333	0.402991
					89.6926	32.7444	137.676																	97.3542	0.403102
					89.6929	32.7517	134.066																	97.375	0.403213
					89.6932	32.7415	131.972																	97.3958	0.403325
					89.6935	32.7683	129.726																	97.4167	0.403436
					89.6938	33.0695	127.966																	97.4375	0.403547
					89.6941	32.8824	128.537																	97.4583	0.403658
					89.6944	32.6271	128.662																	97.4792	0.403769
					89.6947	32.4283	128.95																	97.5	0.40388
					89.695	31.9982	129.581																	97.5208	0.403991
					89.6953	31.1936	130.397																	97.5417	0.404102
					89.6968	31.1516	124.801																	97.5625	0.404213
					89.6971	31.0576	125.275																	97.5833	0.404324
					89.6974	30.7539	124.859																	97.6042	0.404434
					89.6977	31.4189	124.525																	97.625	0.404545
					89.698	31.1596	122.012																	97.6458	0.404656
					89.7009	29.2083	136.003																	97.6667	0.404766
					89.7012	29.7927	136.191																	97.6875	0.404876
					89.7015	31.364	135.49																	97.7083	0.404987
					89.7018	32.4198	134.372																	97.7292	0.405097
					89.7021	32.1306	132.736																	97.75	0.405207
					89.7024	31.5001	133.176																	97.7708	0.405317
					89.7027	30.8562	133.835																	97.7917	0.405427
					89.703	30.6455	135.115																	97.8125	0.405537
					89.7033	30.357	137.116																	97.8333	0.405647
					89.7036	30.5058	138.114																	97.8542	0.405757
					89.7039	30.8114	139.27																	97.875	0.405867
					89.7042	31.5491	139.673																	97.8958	0.405977
					89.7104	36.5644	134.49																	97.9167	0.406087
					89.7107	36.2286	139.498																	97.9375	0.406196
					89.711	35.9509	144.072																	97.9583	0.406306
					89.7113	36.0457	149.011																	97.9792	0.406415
					89.7222	39.9119	108.043																	98	0.406525
					89.7225	41.0854	106.434																	98.0208	0.406634
					89.7228	41.1185	108.296																	98.0417	0.406743
					89.7231	41.4401	110.605																	98.0625	0.406852
					89.7234	41.376	111.441																	98.0833	0.406961
					89.7237	41.3291	114.709																	98.1042	0.407071
					89.724	41.3012	117.937																	98.125	0.40718
					89.7243	41.291	120.794																	98.1458	0.407288
					89.7246	41.2361	123.769																	98.1667	0.407397
					89.7249	40.8773	125.449																	98.1875	0.407506
					89.7252	41.0158	127.277																	98.2083	0.407615
					89.7255	41.1408	128.066																	98.2292	0.407723
					89.7258	41.1631	128.733																	98.25	0.407832
					89.7329	44.7596	120.937																	98.2708	0.407941
					89.7332	44.9988	120.077																	98.2917	0.408049
					89.7462	46.4481	120.393																	98.3125	0.408157
					89.7465	46.0725	120.912																	98.3333	0.408266
					89.7468	45.9822	120.78																	98.3542	0.408374
					89.7471	45.8402	120.7																	98.375	0.408482
					89.7474	45.7477	120.248																	98.3958	0.40859
					89.7477	45.7637	120.058																	98.4167	0.408698
					89.7479	45.8542	119.991																	98.4375	0.408806
					89.7482	45.9754	119.946																	98.4583	0.408914
					89.7485	46.0692	119.941																	98.4792	0.409022
					89.7488	46.2468	118.909																	98.5	0.409129
					89.7491	45.8054	118.357																	98.5208	0.409237
					90.0176	29.0112	165.737																	98.5417	0.409345
					90.0178	29.268	166.011																	98.5625	0.409452
					90.0247	29.381	171.43																	98.5833	0.40956
					90.0249	29.0318	171.372																	98.6042	0.409667
					90.0252	28.7313	171.229																	98.625	0.409774
					90.0255	28.4162	170.673																	98.6458	0.409881
					90.0258	28.051	170.002																	98.6667	0.409989
					90.0261	27.6807	170.194																	98.6875	0.410096
					90.0264	27.5474	170.533																	98.7083	0.410203
					90.0267	27.2387	171.227																	98.7292	0.410309
					90.027	27.1673	172.005																	98.75	0.410416
					90.0273	27.3116	172.503																	98.7708	0.410523
					90.0276	27.4982	172.91																	98.7917	0.41063
					90.0279	27.683	173.348																	98.8125	0.410736
					90.0282	27.9632	173.667																	98.8333	0.410843
					90.0285	28.2878	173.657																	98.8542	0.410949
					90.0288	28.5957	173.462																	98.875	0.411056
					90.0291	28.8178	173.017																	98.8958	0.411162
					90.0294	29.0331	172.944																	98.9167	0.411268
					90.0297	29.0989	172.869																	98.9375	0.411375
					90.03	29.1632	172.792																	98.9583	0.411481
					90.0303	29.2691	173.182																	98.9792	0.411587
					90.0306	29.4405	173.489																	99	0.411693
					90.0309	29.6008	173.638																	99.0208	0.411799
					90.0312	29.6314	174.112																	99.0417	0.411904
					90.0315	29.6727	174.52																	99.0625	0.41201
					90.0317	29.7214	174.663																	99.0833	0.412116
					90.032	29.7514	175.273																	99.1042	0.412221
					90.0415	29.6211	168.567																	99.125	0.412327
					90.0418	29.6054	168.563																	99.1458	0.412432
					90.0421	29.5716	169.246																	99.1667	0.412538
					90.0424	29.5306	169.938																	99.1875	0.412643
					90.0427	29.5573	171.176																	99.2083	0.412748
					90.043	29.5049	172.171																	99.2292	0.412853
					90.0433	29.4233	173.595																	99.25	0.412958
					90.0436	29.3864	174.993																	99.2708	0.413063
					90.0439	29.331	175.585																	99.2917	0.413168
					90.0442	29.4128	176.237																	99.3125	0.413273
					90.0445	29.4348	176.302																	99.3333	0.413378
					90.0448	29.369	175.911																	99.3542	0.413482
					90.0451	29.339	175.454																	99.375	0.413587
					90.0454	29.4064	174.516																	99.3958	0.413691
					90.0456	29.4524	173.584																	99.4167	0.413796
					90.0459	29.4613	172.923																	99.4375	0.4139
					90.0462	29.349	172.763																	99.4583	0.414004
					90.0465	29.0055	172.564																	99.4792	0.414109
					90.0468	28.5995	172.411																	99.5	0.414213
					90.0471	28.1533	172.402																	99.5208	0.414317
					90.0474	27.5285	172.374																	99.5417	0.414421
					90.0477	27.1822	172.836																	99.5625	0.414524
					90.048	26.9981	173.21																	99.5833	0.414628
					90.0483	26.9322	173.721																	99.6042	0.414732
					90.0486	27.0525	174.309																	99.625	0.414836
					90.0489	27.3411	174.946																	99.6458	0.414939
					90.0492	27.6281	175.678																	99.6667	0.415043
					90.0495	27.8447	176.293																	99.6875	0.415146
					90.0498	28.283	176.844																	99.7083	0.415249
					90.0501	28.3162	176.801																	99.7292	0.415353
					90.0504	28.1427	176.861																	99.75	0.415456
					90.0507	27.7461	176.546																	99.7708	0.415559
					90.051	27.2418	175.853																	99.7917	0.415662
					90.0513	26.809	174.693																	99.8125	0.415765
					90.0516	26.1103	173.4																	99.8333	0.415868
					90.0519	25.7581	172.492																	99.8542	0.41597
					90.0522	25.4088	171.643																	99.875	0.416073
					90.0524	25.2182	171.011																	99.8958	0.416176
					90.0527	25.1187	171.372																	99.9167	0.416278
					90.053	25.0716	171.047																	99.9375	0.41638
					90.0533	24.982	171.525																	99.9583	0.416483
					90.0536	24.494	172.149																	99.9792	0.416585
					90.0539	24.6421	173.962																	100	0.416687
					90.0542	24.5538	174.802																	100.021	0.416789
					90.0545	24.2166	175.468																	100.042	0.416891
					90.0548	23.8208	176.514																	100.062	0.416993
					90.0551	23.4759	176.503																	100.083	0.417095
					90.0554	23.4444	177.255																	100.104	0.417197
					90.0557	23.3125	177.008																	100.125	0.417299
					90.056	23.6162	176.337																	100.146	0.4174
					90.0563	23.6592	175.294																	100.167	0.417502
					90.0566	23.7753	174.512																	100.188	0.417603
					90.0569	24.1752	174.049																	100.208	0.417705
					90.0572	24.6901	173.875																	100.229	0.417806
					90.0575	24.9176	173.625																	100.25	0.417907
					90.0578	25.0894	173.467																	100.271	0.418008
					90.0581	25.5234	172.672																	100.292	0.418109
					90.1886	28.8027	169.384																	100.312	0.41821
					90.1889	26.4748	167.233																	100.333	0.418311
					90.1892	24.6317	164.159																	100.354	0.418412
					90.1895	23.1856	162.026																	100.375	0.418513
					90.1898	22.7157	162.551																	100.396	0.418613
					90.1901	22.4497	162.308																	100.417	0.418714
					90.1904	21.7012	162.42																	100.438	0.418814
					90.1907	21.9374	161.671																	100.458	0.418915
					90.191	21.4865	161.163																	100.479	0.419015
					90.1913	21.7835	161.881																	100.5	0.419115
					90.1916	21.7579	160.97																	100.521	0.419215
					90.1919	21.8582	161.599																	100.542	0.419315
					90.1922	22.1868	163.493																	100.562	0.419415
					90.1925	22.8658	163.791																	100.583	0.419515
					90.1928	23.6625	165.695																	100.604	0.419615
					90.1931	23.8476	166.416																	100.625	0.419714
					90.1933	23.6499	168.309																	100.646	0.419814
					90.1936	23.9011	170.782																	100.667	0.419913
					90.1939	24.8065	175.097																	100.688	0.420013
					90.2117	23.3062	156.429																	100.708	0.420112
					90.212	23.8665	149.754																	100.729	0.420212
					90.2123	24.6437	142.55																	100.75	0.420311
					90.2126	24.9224	142.877																	100.771	0.42041
					90.2129	24.9646	142.787																	100.792	0.420509
					90.2132	24.7947	142.788																	100.812	0.420608
					90.2158	24.5229	146.995																	100.833	0.420707
					90.2161	24.5966	148.847																	100.854	0.420805
					90.2164	24.5976	149.852																	100.875	0.420904
					90.2167	24.9264	151.536																	100.896	0.421003
					90.217	25.2833	154.095																	100.917	0.421101
					90.2173	25.489	154.102																	100.938	0.421199
					90.2176	26.1125	154.259																	100.958	0.421298
					90.2179	26.1908	153.357																	100.979	0.421396
					90.2182	26.2357	152.778																	101	0.421494
					90.2203	26.04	136.31																	101.021	0.421592
					90.2206	26.0637	131.859																	101.042	0.42169
					90.2209	26.4165	128.129																	101.062	0.421788
					90.2217	26.4902	124.916																	101.083	0.421886
					90.222	26.5197	125.58																	101.104	0.421983
					90.5349	23.8146	148.021																	101.125	0.422081
					90.5352	23.8655	149.247																	101.146	0.422179
					90.5355	23.8134	149.367																	101.167	0.422276
					90.5515	25.1163	153.268																	101.188	0.422373
					90.5518	25.0191	152.249																	101.208	0.422471
					90.5521	24.9482	150.973																	101.229	0.422568
					90.5524	24.7966	151.354																	101.25	0.422665
					90.5527	24.7997	150.932																	101.271	0.422762
					90.553	24.8164	150.691																	101.292	0.422859
					90.5533	24.7074	149.99																	101.312	0.422956
					90.5536	24.5316	150.158																	101.333	0.423052
					90.5539	24.2569	150.433																	101.354	0.423149
					90.5541	24.2802	149.761																	101.375	0.423246
					90.5544	24.4898	149.009																	101.396	0.423342
					90.5547	24.6636	148.326																	101.417	0.423438
					90.5553	24.3263	150.063																	101.438	0.423535
					90.5556	24.3601	151.24																	101.458	0.423631
					90.5559	24.4419	152.352																	101.479	0.423727
					90.5562	24.6614	152.829																	101.5	0.423823
					90.5565	24.865	154.274																	101.521	0.423919
					90.5568	24.9089	155.245																	101.542	0.424015
					90.5571	24.8759	155.46																	101.562	0.424111
					90.5574	24.6744	157.05																	101.583	0.424206
					90.5577	24.7052	156.325																	101.604	0.424302
					90.558	24.5453	155.65																	101.625	0.424397
					90.5583	24.278	155.854																	101.646	0.424493
					90.5586	24.0913	157.064																	101.667	0.424588
					90.5595	24.1528	158.754																	101.688	0.424683
					90.5598	24.0237	157.998																	101.708	0.424778
					90.5601	23.9406	157.479																	101.729	0.424873
					90.5604	23.8498	158.793																	101.75	0.424968
					90.5607	23.7047	159.974																	101.771	0.425063
					90.5609	23.6578	160.035																	101.792	0.425158
					90.5612	23.5089	157.97																	101.812	0.425253
					90.5615	23.4872	155.886																	101.833	0.425347
					90.5618	23.3795	156.102																	101.854	0.425442
					90.5621	23.4679	156.601																	101.875	0.425536
					90.5624	23.5493	157.603																	101.896	0.42563
					90.5627	23.0494	159.638																	101.917	0.425724
					90.563	23.1303	160.76																	101.938	0.425819
					90.5654	24.1834	163.28																	101.958	0.425913
					90.5657	24.1699	165.076																	101.979	0.426007
					90.566	24.239	165.896																	102	0.4261
					90.5663	24.2025	167.409																	102.021	0.426194
					90.5666	24.2036	167.984																	102.042	0.426288
					90.5669	24.1286	168.113																	102.062	0.426381
					90.5672	23.8176	165.608																	102.083	0.426475
					90.5734	24.3483	157.621																	102.104	0.426568
					90.5737	24.6689	155.57																	102.125	0.426662
					90.574	24.9899	154.48																	102.146	0.426755
					90.5743	25.1808	154.921																	102.167	0.426848
					90.5748	25.2799	153.444																	102.188	0.426941
					90.5751	25.6255	151.172																	102.208	0.427034
					90.5754	25.8651	150.411																	102.229	0.427127
					90.5757	26.0792	152.055																	102.25	0.427219
					90.576	25.8355	152.564																	102.271	0.427312
					90.5763	25.8293	150.258																	102.292	0.427405
					90.5766	25.6899	147.291																	102.312	0.427497
					90.5769	25.8373	144.608																	102.333	0.427589
					90.6971	22.1334	177.99																	102.354	0.427682
					90.7317	20.4991	159.631																	102.375	0.427774
					90.7338	20.9685	155.493																	102.396	0.427866
					90.7341	20.6399	154.089																	102.417	0.427958
					90.7344	20.6372	154.473																	102.438	0.42805
					90.7347	20.7992	154.424																	102.458	0.428142
					90.735	20.875	154.359																	102.479	0.428233
					90.7353	20.8152	154.349																	102.5	0.428325
					90.7356	20.8119	155.259																	102.521	0.428416
					90.7359	20.7173	157.316																	102.542	0.428508
					90.7362	20.6758	158.214																	102.562	0.428599
					90.7365	20.6832	159.975																	102.583	0.42869
					90.7368	20.6395	159.352																	102.604	0.428781
					90.7371	20.5285	160.199																	102.625	0.428873
					90.7394	20.9763	158.301																	102.646	0.428963
					90.7397	21.1476	155.192																	102.667	0.429054
					90.74	21.242	152.922																	102.688	0.429145
					90.7403	21.1258	152.172																	102.708	0.429236
					90.7406	20.9269	150.71																	102.729	0.429326
					90.7409	20.9405	148.04																	102.75	0.429417
					90.7412	20.9408	145.371																	102.771	0.429507
					90.7415	20.7929	145.887																	102.792	0.429597
					90.7418	20.7718	147.843																	102.812	0.429688
					90.7421	20.8667	147.802																	102.833	0.429778
					90.7424	20.7507	146.903																	102.854	0.429868
					90.7427	20.397	143.475																	102.875	0.429958
					90.743	20.1689	146.262																	102.896	0.430047
					90.7433	19.7067	150.952																	102.917	0.430137
					90.7436	19.3853	154.427																	102.938	0.430227
					90.7439	19.2002	152.345																	102.958	0.430316
					90.7442	18.8676	153.432																	102.979	0.430406
					91.0281	23.7966	139.607																	103	0.430495
					91.0284	23.7714	139.953																	103.021	0.430584
					91.0287	23.76	140.499																	103.042	0.430673
					91.029	23.8936	141.18																	103.062	0.430762
					91.0293	23.8976	142.254																	103.083	0.430851
					91.0296	23.8261	143.103																	103.104	0.43094
					91.0299	23.8734	142.905																	103.125	0.431029
					91.0302	23.8953	143.04																	103.146	0.431118
					91.0305	23.9546	143.919																	103.167	0.431206
					91.0308	23.9368	144.987																	103.188	0.431295
					91.0311	23.9007	146.809																	103.208	0.431383
					91.0314	23.769	148.971																	103.229	0.431471
					91.0317	23.8335	149.17																	103.25	0.431559
					91.032	23.7691	150.845																	103.271	0.431648
					91.0322	23.6855	152.292																	103.292	0.431736
					91.0325	23.5984	152.801																	103.312	0.431823
					91.0328	23.6526	152.558																	103.333	0.431911
					91.0331	23.6482	152.175																	103.354	0.431999
					91.0334	23.521	152																	103.375	0.432086
					91.0337	23.4659	151.901																	103.396	0.432174
					91.034	23.3516	153.199																	103.417	0.432261
					91.0343	23.2586	153.016																	103.438	0.432349
					91.0346	23.1354	153.6																	103.458	0.432436
					91.0349	23.0937	155.37																	103.479	0.432523
					91.0352	23.0194	157.073																	103.5	0.43261
					91.0355	22.9928	159.65																	103.521	0.432697
					91.0358	23.1532	160.513																	103.542	0.432784
					91.0361	23.162	160.911																	103.562	0.43287
					91.0364	23.2658	161.321																	103.583	0.432957
					91.0367	23.3574	161.784																	103.604	0.433043
					91.0393	23.3462	158.247																	103.625	0.43313
					91.0396	23.4311	156.267																	103.646	0.433216
					91.0399	23.608	154.821																	103.667	0.433302
					91.0402	23.8933	153.137																	103.688	0.433388
					91.0405	23.9534	152.907																	103.708	0.433474
					91.0408	23.9714	152.632																	103.729	0.43356
					91.0411	23.9827	152.23																	103.75	0.433646
					91.0414	23.8865	151.689																	103.771	0.433732
					91.0417	24.0236	150.339																	103.792	0.433818
					91.042	23.9753	149.324																	103.812	0.433903
					91.0423	23.8207	148.689																	103.833	0.433988
					91.0426	23.618	148.128																	103.854	0.434074
					91.0429	23.5462	147.714																	103.875	0.434159
					91.0432	23.5144	147.586																	103.896	0.434244
					91.0435	23.5455	146.812																	103.917	0.434329
					91.0438	23.6495	146.335																	103.938	0.434414
					91.0441	23.4764	146.559																	103.958	0.434499
					91.0444	23.4818	147.298																	103.979	0.434584
					91.0447	23.4546	147.471																	104	0.434668
					91.045	23.4027	147.914																	104.021	0.434753
					91.0453	23.2986	148.128																	104.042	0.434837
					91.0456	23.2375	148.574																	104.062	0.434921
					91.0459	23.0895	149.084																	104.083	0.435006
					91.0461	23.0225	149.644																	104.104	0.43509
					91.0464	23.1409	149.655																	104.125	0.435174
					91.0467	23.0046	150.177																	104.146	0.435258
					91.047	22.921	151.577																	104.167	0.435342
					91.0473	22.9677	151.771																	104.188	0.435425
					91.0476	22.9541	150.333																	104.208	0.435509
					91.0479	22.7404	147.649																	104.229	0.435592
					91.0482	22.643	145.041																	104.25	0.435676
					91.0485	22.5899	143.454																	104.271	0.435759
					91.0488	22.4687	142.765																	104.292	0.435842
					91.0491	22.6391	141.042																	104.312	0.435925
					91.06	24.7731	133.936																	104.333	0.436008
					91.0606	24.8073	134.216																	104.354	0.436091
					91.0609	24.5098	134.7																	104.375	0.436174
					91.0612	24.6436	133.494																	104.396	0.436257
					91.0615	24.4964	133.721																	104.417	0.43634
					91.0621	24.6884	134.175																	104.438	0.436422
					91.0624	24.9016	133.766																	104.458	0.436504
					91.063	24.4001	136.433																	104.479	0.436587
					91.0633	24.3542	138.107																	104.5	0.436669
					91.0636	24.9125	137.576																	104.521	0.436751
					91.2282	28.0722	91.5838																	104.542	0.436833
					91.2312	31.2826	86.9578																	104.562	0.436915
					91.2315	31.0168	88.0311																	104.583	0.436997
					91.2318	30.8141	88.9972																	104.604	0.437078
					91.2321	30.5233	90.1204																	104.625	0.43716
					91.2324	30.1858	89.905																	104.646	0.437241
					91.2327	29.744	91.4332																	104.667	0.437323
					91.2329	29.03	92.0233																	104.688	0.437404
					91.2371	21.814	149.218																	104.708	0.437485
					91.5518	24.2008	136.491																	104.729	0.437566
					91.5609	23.577	150.379																	104.75	0.437647
					91.5612	23.9161	150.293																	104.771	0.437728
					91.5615	24.4255	147.784																	104.792	0.437809
					91.5618	24.384	147.86																	104.812	0.43789
					91.5621	23.979	151.785																	104.833	0.43797
					91.5624	24.0705	150.069																	104.854	0.438051
					91.5627	24.1851	149.742																	104.875	0.438131
					91.563	23.9283	149.1																	104.896	0.438211
					91.5633	23.9294	149.43																	104.917	0.438291
					91.5636	23.5842	149.583																	104.938	0.438372
					91.5639	23.2259	150.214																	104.958	0.438451
					91.5642	23.7549	144.628																	104.979	0.438531
					91.5733	21.6558	173.048																	105	0.438611
					91.5736	22.0102	174.246																	105.021	0.438691
					92.0577	27.0882	169.357																	105.042	0.43877
					92.058	27.2336	170.54																	105.062	0.43885
					92.0583	27.5176	170.155																	105.083	0.438929
					92.0586	27.7915	168.09																	105.104	0.439008
					92.0589	28.2624	168.193																	105.125	0.439087
					92.0592	28.5507	166.953																	105.146	0.439166
					92.0595	28.3479	167.235																	105.167	0.439245
					92.0598	28.8908	166.532																	105.188	0.439324
					92.0601	28.0666	169.325																	105.208	0.439403
					92.0604	27.8122	171.476																	105.229	0.439481
					92.0606	27.213	173.21																	105.25	0.43956
					92.0609	27.2715	171.763																	105.271	0.439638
					92.0612	26.6411	171.329																	105.292	0.439717
					92.0615	26.6392	171.248																	105.312	0.439795
					92.0618	26.7758	172.878																	105.333	0.439873
					92.0621	26.2799	174.084																	105.354	0.439951
					92.0624	26.3609	172.722																	105.375	0.440029
					92.0627	26.3903	168.588																	105.396	0.440106
					92.063	26.9313	165.113																	105.417	0.440184
					92.0633	26.3367	166.348																	105.438	0.440262
					92.0636	26.8744	163.433																	105.458	0.440339
					92.0639	26.4356	163.24																	105.479	0.440416
					92.0642	26.1838	162.33																	105.5	0.440494
					92.0645	26.3929	160.941																	105.521	0.440571
					92.0648	26.6147	162.679																	105.542	0.440648
					92.0651	26.7997	159.88																	105.562	0.440725
					92.0654	26.5062	161.536																	105.583	0.440802
					92.0657	26.6694	160.85																	105.604	0.440878
					92.066	26.6573	159.964																	105.625	0.440955
					92.0663	27.2693	156.622																	105.646	0.441031
					92.0666	27.7592	153.581																	105.667	0.441108
					92.0669	27.5717	154.821																	105.688	0.441184
					92.0672	27.3915	154.822																	105.708	0.44126
					92.0675	27.1723	156.731																	105.729	0.441336
					92.0677	26.9468	158.587																	105.75	0.441412
					92.068	27.0572	159.218																	105.771	0.441488
					92.0683	27.4276	159.158																	105.792	0.441564
					92.0686	27.0682	162.482																	105.812	0.44164
					92.0689	27.0671	163.873																	105.833	0.441715
					92.0692	27.2256	161.99																	105.854	0.441791
					92.0695	27.5461	158.916																	105.875	0.441866
					92.0698	27.5858	160.839																	105.896	0.441941
					92.0701	27.7576	156.352																	105.917	0.442016
					92.0704	27.6734	154.879																	105.938	0.442092
					92.0707	27.1954	154.645																	105.958	0.442166
					92.071	27.1432	151.749																	105.979	0.442241
					92.0713	26.9065	153.613																	106	0.442316
					92.0716	26.9052	153.853																	106.021	0.442391
					92.0719	26.972	153.882																	106.042	0.442465
					92.0722	27.5575	152.982																	106.062	0.442539
					92.0725	27.5805	156.319																	106.083	0.442614
					92.0728	27.9042	155.094																	106.104	0.442688
					92.0731	28.0775	153.607																	106.125	0.442762
					92.0734	29.0579	152.004																	106.146	0.442836
					92.0737	29.4959	149.893																	106.167	0.44291
					92.074	28.9616	151.789																	106.188	0.442984
					92.0743	29.3143	149.664																	106.208	0.443057
					92.0745	29.5238	146.677																	106.229	0.443131
					92.0748	30.2832	144.119																	106.25	0.443204
					92.0766	28.6905	160.546																	106.271	0.443278
					92.0769	27.2832	165.076																	106.292	0.443351
					93.0376	27.0881	152.759																	106.312	0.443424
					93.0406	26.9954	160.542																	106.333	0.443497
					93.0409	26.8419	159.958																	106.354	0.44357
					93.0438	26.7792	162.074																	106.375	0.443643
					93.0468	26.1608	160.414																	106.396	0.443715
					93.0471	26.4686	160.066																	106.417	0.443788
					93.0474	26.7899	160.177																	106.438	0.44386
					93.0477	27.0185	160.935																	106.458	0.443933
					93.0518	26.0453	165.684																	106.479	0.444005
					93.0521	26.1481	164.747																	106.5	0.444077
					93.0524	26.2377	164.707																	106.521	0.444149
					93.0527	26.2592	164.806																	106.542	0.444221
					93.0539	25.8067	168.422																	106.562	0.444293
					93.0542	25.8751	166.289																	106.583	0.444365
					93.0545	25.7889	168.577																	106.604	0.444436
					93.0548	25.8739	167.545																	106.625	0.444508
					93.0551	26.0588	165.72																	106.646	0.444579
					93.0554	26.2704	165.711																	106.667	0.44465
					93.0557	26.3269	164.011																	106.688	0.444722
					93.056	26.5513	163.671																	106.708	0.444793
					93.0562	26.527	162.371																	106.729	0.444864
					93.0565	26.4656	163.158																	106.75	0.444934
					93.0568	26.538	160.304																	106.771	0.445005
					93.0571	26.4728	160.519																	106.792	0.445076
					93.0574	26.3734	160.516																	106.812	0.445146
					93.0577	26.601	159.066																	106.833	0.445217
					93.058	26.5877	159.879																	106.854	0.445287
					93.0583	26.576	159.958																	106.875	0.445357
					93.0586	26.352	160.346																	106.896	0.445427
					93.0589	26.2555	159.641																	106.917	0.445497
					93.0604	25.4662	167.846																	106.938	0.445567
					93.0607	25.6047	167.636																	106.958	0.445637
					93.061	25.6787	169.537																	106.979	0.445707
					93.0613	25.8447	170.08																	107	0.445776
					93.0616	25.9398	170.105																	107.021	0.445846
					93.0619	25.9261	169.324																	107.042	0.445915
					93.0622	25.8089	168.427																	107.062	0.445984
					93.0625	25.9736	167.609																	107.083	0.446053
					93.0628	25.9555	167.548																	107.104	0.446122
					93.063	26.1055	166.76																	107.125	0.446191
					93.0633	26.4081	163.956																	107.146	0.44626
					93.0636	26.557	164.427																	107.167	0.446329
					93.0639	26.6787	163.921																	107.188	0.446397
					93.0645	26.8857	162.756																	107.208	0.446466
					93.0648	27.1753	162.585																	107.229	0.446534
					93.0651	27.0994	161.729																	107.25	0.446602
					93.0654	27.1254	161.67																	107.271	0.44667
					93.0657	27.3265	160.912																	107.292	0.446738
					93.066	27.4652	159.086																	107.312	0.446806
					93.0663	27.7975	157.442																	107.333	0.446874
					93.0678	28.2007	156.487																	107.354	0.446942
					93.0681	27.8431	159.028																	107.375	0.447009
					93.0684	27.7011	159.232																	107.396	0.447077
					93.0687	27.1226	160.853																	107.417	0.447144
					93.069	26.8623	162.561																	107.438	0.447212
					93.0693	26.2371	165.461																	107.458	0.447279
					93.0696	26.2557	166.466																	107.479	0.447346
					93.0699	26.2655	166.876																	107.5	0.447413
					93.0701	26.4061	166.277																	107.521	0.447479
					93.0704	26.3751	165.181																	107.542	0.447546
					93.0707	26.1951	164.73																	107.562	0.447613
					93.071	26.5809	164.775																	107.583	0.447679
					93.0713	26.3382	166.893																	107.604	0.447746
					93.0716	26.4425	167.134																	107.625	0.447812
					93.0719	26.3159	166.327																	107.646	0.447878
					93.0722	26.6625	164.659																	107.667	0.447944
					93.0725	26.6771	164.657																	107.688	0.44801
					93.0728	26.735	165.265																	107.708	0.448076
					93.0731	27.0072	166.511																	107.729	0.448142
					93.0734	26.8283	166.055																	107.75	0.448207
					93.0737	26.7368	168.126																	107.771	0.448273
					93.074	26.7876	168.544																	107.792	0.448338
					93.0743	27.043	169.11																	107.812	0.448403
					93.0746	26.9985	171.772																	107.833	0.448468
					93.0749	26.878	171.726																	107.854	0.448534
					93.0752	26.9572	170.278																	107.875	0.448598
					93.0755	27.1245	168.471																	107.896	0.448663
					93.0758	27.5032	165.039																	107.917	0.448728
					93.0761	27.7519	164.144																	107.938	0.448793
					93.0764	27.7501	163.522																	107.958	0.448857
					93.0767	27.4643	164.846																	107.979	0.448921
					93.0769	27.3841	160.925																	108	0.448986
					93.0772	27.6841	160.924																	108.021	0.44905
					93.0775	27.4497	166.083																	108.042	0.449114
					93.0778	27.3605	170.435																	108.062	0.449178
					93.0781	27.3364	171.624																	108.083	0.449242
					93.0784	27.4002	169.861																	108.104	0.449305
					93.0787	27.6056	171.628																	108.125	0.449369
					93.079	27.7865	172.698																	108.146	0.449433
					93.0793	27.9017	174.116																	108.167	0.449496
					93.0796	27.7523	172.962																	108.188	0.449559
					93.0799	27.3416	170.643																	108.208	0.449622
					93.0802	26.9742	171.723																	108.229	0.449685
					93.0805	27.1357	169.329																	108.25	0.449748
					93.0808	27.8743	164.164																	108.271	0.449811
					93.0811	28.4145	161.911																	108.292	0.449874
					93.0817	28.6325	162.155																	108.312	0.449937
					93.082	28.9055	163.508																	108.333	0.449999
					93.0823	29.482	163.618																	108.354	0.450061
					93.0829	30.7586	160.939																	108.375	0.450124
					93.0832	30.6182	162.374																	108.396	0.450186
					93.0835	30.8228	161.378																	108.417	0.450248
					93.0838	31.1579	160.051																	108.438	0.45031
					93.084	31.3596	161.047																	108.458	0.450372
					93.0843	30.8178	163.875																	108.479	0.450433
					93.0846	30.241	167.441																	108.5	0.450495
					93.0849	29.8838	170.295																	108.521	0.450556
					93.0852	30.3694	173.312																	108.542	0.450618
					93.0855	30.4922	172.984																	108.562	0.450679
					93.0858	30.4525	169.787																	108.583	0.45074
					93.0864	29.9886	167.22																	108.604	0.450801
					93.0867	29.4714	169.015																	108.625	0.450862
					93.087	28.9241	167.874																	108.646	0.450923
					93.0873	28.6791	165.713																	108.667	0.450984
					93.0876	27.9995	163.015																	108.688	0.451044
					93.0879	28.5884	155.256																	108.708	0.451105
					93.0882	28.157	155.386																	108.729	0.451165
					93.0885	28.2345	156.315																	108.75	0.451225
					93.0897	27.6284	163.365																	108.771	0.451285
					93.09	26.5403	170.038																	108.792	0.451346
					93.0903	26.7245	172.264																	108.812	0.451405
					93.0906	26.2919	173.988																	108.833	0.451465
					93.0908	25.5052	173.353																	108.854	0.451525
					93.0911	24.8623	167.61																	108.875	0.451585
					93.2181	13.4159	151.821																	108.896	0.451644
					93.232	22.5388	127.55																	108.917	0.451703
					93.2379	25.4565	110.078																	108.938	0.451763
					93.2382	24.83	117.167																	108.958	0.451822
					93.2385	24.0428	119.228																	108.979	0.451881
					93.2669	21.8204	137.855																	109	0.45194
					93.2672	21.578	142.53																	109.021	0.451998
					93.5632	26.6736	151.47																	109.042	0.452057
					93.5878	26.1843	150.271																	109.062	0.452116
					93.5881	26.2559	150.805																	109.083	0.452174
					93.5884	26.303	150.513																	109.104	0.452232
					93.5887	26.2367	150.878																	109.125	0.452291
					93.589	26.189	151.183																	109.146	0.452349
					93.5893	26.123	152.649																	109.167	0.452407
					93.5896	25.9859	153.656																	109.188	0.452465
					93.5898	25.915	153.901																	109.208	0.452522
					93.5901	25.9253	154.116																	109.229	0.45258
					93.5904	25.7342	154.719																	109.25	0.452638
					93.5907	25.6512	155.605																	109.271	0.452695
					93.591	25.5559	156.88																	109.292	0.452752
					93.5913	25.4624	158.292																	109.312	0.452809
					93.5916	25.5576	158.587																	109.333	0.452867
					93.5919	25.7482	159.284																	109.354	0.452924
					93.5922	25.5957	159.439																	109.375	0.45298
					93.5925	25.6128	158.91																	109.396	0.453037
					93.5928	25.5518	156.848																	109.417	0.453094
					93.5931	25.234	155.363																	109.438	0.45315
					93.5934	25.0969	153.243																	109.458	0.453207
					93.5937	25.1434	150.641																	109.479	0.453263
					94.0926	24.2804	153.52																	109.5	0.453319
					94.0929	24.1729	156.08																	109.521	0.453375
					94.0932	24.4356	159.584																	109.542	0.453431
					94.0935	24.5785	160.505																	109.562	0.453487
					94.0938	24.7819	160.947																	109.583	0.453543
					94.0941	24.9258	161.314																	109.604	0.453598
					94.0944	25.0748	161.182																	109.625	0.453654
					94.0947	25.2843	159.814																	109.646	0.453709
					94.095	25.518	159.953																	109.667	0.453764
					94.0952	25.7215	160.485																	109.688	0.45382
					94.0955	25.5982	160.461																	109.708	0.453875
					94.0958	25.458	161.242																	109.729	0.45393
					94.0961	25.3203	162.164																	109.75	0.453984
					94.0964	25.3256	163.061																	109.771	0.454039
					94.0967	25.2771	162.907																	109.792	0.454094
					94.097	25.3976	162.24																	109.812	0.454148
					94.0973	25.5697	161.505																	109.833	0.454202
					94.0976	25.6902	160.535																	109.854	0.454257
					94.0979	25.8465	159.466																	109.875	0.454311
					94.0982	26.0199	158.63																	109.896	0.454365
					94.0985	26.1728	157.249																	109.917	0.454419
					94.0988	26.1736	155.828																	109.938	0.454472
					94.0991	26.1875	155.148																	109.958	0.454526
					94.0994	26.0487	155.216																	109.979	0.45458
					94.0997	25.9442	155.445																	110	0.454633
					94.1	25.9184	155.166																	110.021	0.454686
					94.1003	25.9099	154.859																	110.042	0.45474
					94.1006	25.9675	154.808																	110.062	0.454793
					94.1009	26.0387	155.163																	110.083	0.454846
					94.1012	26.1928	156.164																	110.104	0.454899
					94.1015	26.2316	156.784																	110.125	0.454951
					94.6074	32.9396	137.395																	110.146	0.455004
					94.723	20.9857	174.539																	110.167	0.455056
					94.7233	21.1056	172.428																	110.188	0.455109
					94.7236	20.8122	169.142																	110.208	0.455161
					94.7239	20.7268	166.829																	110.229	0.455213
					94.7242	20.4225	162.003																	110.25	0.455265
					94.7245	19.9726	155.057																	110.271	0.455317
					94.7248	20.0106	148.54																	110.292	0.455369
					94.7251	20.0975	141.903																	110.312	0.455421
					94.7253	20.2053	135.998																	110.333	0.455472
					94.7256	20.6604	129.649																	110.354	0.455524
					94.7259	20.892	123.84																	110.375	0.455575
					94.7262	21.2839	117.015																	110.396	0.455627
					94.7265	21.7157	111.589																	110.417	0.455678
					95.0518	32.0199	157.701																	110.438	0.455729
					95.0521	31.6671	156.735																	110.458	0.45578
					95.0524	31.7599	155.686																	110.479	0.45583
					95.0527	31.9246	154.268																	110.5	0.455881
					95.0529	31.9361	152.369																	110.521	0.455932
					95.0532	31.8674	149.876																	110.542	0.455982
					95.0535	32.0637	146.795																	110.562	0.456032
					95.0538	32.2159	145.841																	110.583	0.456083
					95.0541	32.9223	143.003																	110.604	0.456133
					95.0544	32.9746	140.467																	110.625	0.456183
					95.0704	29.0661	157.256																	110.646	0.456233
					95.0707	29.0863	158.545																	110.667	0.456282
					95.071	29.1103	158.452																	110.688	0.456332
					95.0713	29.386	158.958																	110.708	0.456381
					95.0716	29.5726	160.482																	110.729	0.456431
					95.0719	29.4614	160.615																	110.75	0.45648
					95.0722	29.4191	161.003																	110.771	0.456529
					95.0725	29.4482	160.76																	110.792	0.456578
					95.0728	29.6995	160.898																	110.812	0.456627
					95.0731	29.9354	160.937																	110.833	0.456676
					95.0734	30.1428	162.143																	110.854	0.456725
					95.0736	30.5085	162.186																	110.875	0.456773
					95.0739	30.6693	160.978																	110.896	0.456822
					95.0748	31.4072	158.429																	110.917	0.45687
					95.0787	31.8078	158.817																	110.938	0.456919
					95.079	31.395	160.332																	110.958	0.456967
					95.0793	31.0504	162.196																	110.979	0.457015
					95.0796	31.4485	160.441																	111	0.457063
					95.0799	31.427	159.757																	111.021	0.45711
					95.0802	31.2872	161.402																	111.042	0.457158
					95.0805	31.201	161.045																	111.062	0.457206
					95.0807	31.2112	160.474																	111.083	0.457253
					95.081	31.197	160.216																	111.104	0.4573
					95.0813	31.3939	159.41																	111.125	0.457347
					95.0816	31.5835	158.999																	111.146	0.457395
					95.0819	31.4575	160.595																	111.167	0.457442
					95.0822	31.4283	161.257																	111.188	0.457488
					95.0825	30.9775	160.564																	111.208	0.457535
					95.0828	30.4262	161.875																	111.229	0.457582
					95.0831	29.97	162.323																	111.25	0.457628
					95.0834	29.4288	161.079																	111.271	0.457675
					95.0867	29.2706	162.106																	111.292	0.457721
					95.0878	30.7698	164.713																	111.312	0.457767
					95.0881	31.0247	168.102																	111.333	0.457813
					95.0884	30.982	170.345																	111.354	0.457859
					95.0887	31.0068	171.486																	111.375	0.457905
					95.089	31.1453	171.554																	111.396	0.45795
					95.0893	31.2868	171.681																	111.417	0.457996
					95.0896	30.7712	172.578																	111.438	0.458041
					95.0899	30.43	173.416																	111.458	0.458087
					95.0902	30.1468	173.546																	111.479	0.458132
					95.0905	29.9232	173.776																	111.5	0.458177
					95.0908	30.178	172.475																	111.521	0.458222
					95.0911	30.7424	170.932																	111.542	0.458267
					95.0914	30.9147	170.146																	111.562	0.458312
					95.0917	30.9896	169.719																	111.583	0.458356
					95.092	31.752	169.169																	111.604	0.458401
					95.0923	32.1516	169.019																	111.625	0.458445
					95.0926	32.3059	168.796																	111.646	0.45849
					95.0929	32.6294	168.752																	111.667	0.458534
					95.0932	32.8487	168.176																	111.688	0.458578
					95.0935	32.4709	168.438																	111.708	0.458622
					95.0938	32.4427	168.586																	111.729	0.458666
					95.0941	32.4097	168.757																	111.75	0.458709
					95.0943	31.8711	169.608																	111.771	0.458753
					95.0946	31.5149	170.579																	111.792	0.458796
					95.0949	31.0304	171.77																	111.812	0.45884
					95.0952	30.2336	173.274																	111.833	0.458883
					95.0955	29.7138	173.446																	111.854	0.458926
					95.0958	28.859	169.235																	111.875	0.458969
					95.0985	33.7562	161.904																	111.896	0.459012
					95.0988	33.9215	162.301																	111.917	0.459055
					95.0991	34.2729	161.819																	111.938	0.459097
					95.0994	34.3933	162.473																	111.958	0.45914
					95.0997	34.576	162.774																	111.979	0.459182
					95.1	33.7077	164.713																	112	0.459224
					95.1003	32.5157	166.469																	112.021	0.459267
					95.1006	32.6399	166.239																	112.042	0.459309
					95.1009	32.5736	164.634																	112.062	0.459351
					95.1012	32.5143	162.788																	112.083	0.459392
					95.1014	32.5034	161.281																	112.104	0.459434
					95.1017	32.0736	161.545																	112.125	0.459476
					95.102	30.6499	162.627																	112.146	0.459517
					95.1023	30.3098	163.831																	112.167	0.459559
					95.1026	31.2631	162.042																	112.188	0.4596
					95.1029	30.8069	163.108																	112.208	0.459641
					95.1088	27.3539	148.263																	112.229	0.459682
					96.0627	19.881	162.676																	112.25	0.459723
					96.063	20.1597	159.745																	112.271	0.459764
					96.0633	20.5215	155.961																	112.292	0.459804
					96.0663	20.9417	163.12																	112.312	0.459845
					96.0666	20.9327	165.251																	112.333	0.459885
					96.0668	21.119	169.051																	112.354	0.459925
					96.0671	21.2446	171.294																	112.375	0.459966
					96.0674	21.1685	173.544																	112.396	0.460006
					96.0677	21.0643	174.71																	112.417	0.460046
					96.068	21.0091	176.236																	112.438	0.460085
					96.0683	20.9956	177.771																	112.458	0.460125
					96.0686	21.0451	178.819																	112.479	0.460165
					96.0689	21.1229	179.003																	112.5	0.460204
					96.0692	21.2342	177.513																	112.521	0.460244
					96.0695	21.4045	176.501																	112.542	0.460283
					96.0698	21.6265	176.081																	112.562	0.460322
					96.0701	21.9155	174.766																	112.583	0.460361
					96.0704	22.1639	174.207																	112.604	0.4604
					96.0707	22.1614	173.941																	112.625	0.460439
					96.071	21.582	173.995																	112.646	0.460477
					96.0713	21.014	173.845																	112.667	0.460516
					96.0716	20.3607	172.835																	112.688	0.460554
					96.0719	19.7595	170.347																	112.708	0.460592
					96.0722	18.9999	167.937																	112.729	0.460631
					96.0725	18.5534	166.761																	112.75	0.460669
					96.0731	18.3081	166.442																	112.771	0.460707
					96.0734	18.7653	166.513																	112.792	0.460744
					96.0736	19.1814	165.689																	112.812	0.460782
					96.0739	19.6443	164.252																	112.833	0.46082
					96.0742	18.5707	160.926																	112.854	0.460857
					96.0846	19.6961	152.627																	112.875	0.460894
					96.0849	20.8475	150.56																	112.896	0.460932
					96.0852	20.7818	152.616																	112.917	0.460969
					96.0855	20.6788	155.1																	112.938	0.461006
					96.0858	20.7095	158.142																	112.958	0.461043
					96.0861	20.7743	160.653																	112.979	0.461079
					96.0864	20.9416	162.313																	113	0.461116
					96.0867	21.2311	164.694																	113.021	0.461153
					96.087	21.4897	166.728																	113.042	0.461189
					96.0873	21.6866	168.229																	113.062	0.461225
					96.0875	21.9144	168.746																	113.083	0.461261
					96.0878	22.0077	167.764																	113.104	0.461297
					96.0881	21.7704	168.052																	113.125	0.461333
					96.0884	21.9627	168.463																	113.146	0.461369
					96.0887	21.8874	170.321																	113.167	0.461405
					96.089	21.5911	170.45																	113.188	0.46144
					96.0893	21.4719	170.085																	113.208	0.461476
					96.0896	21.3893	170.907																	113.229	0.461511
					96.0899	21.1073	173.091																	113.25	0.461546
					96.092	20.6225	163.365																	113.271	0.461581
					96.0923	20.5599	162.22																	113.292	0.461616
					96.0926	20.7485	161.519																	113.312	0.461651
					96.0929	20.9031	162.181																	113.333	0.461686
					96.0932	20.4564	163.757																	113.354	0.461721
					96.0935	19.9427	166.573																	113.375	0.461755
					96.0938	19.2907	170.801																	113.396	0.46179
					96.0941	19.225	175.279																	113.417	0.461824
					96.0943	19.3317	175.722																	113.438	0.461858
					96.0946	19.3883	171.596																	113.458	0.461892
					96.0949	19.5506	167.286																	113.479	0.461926
					96.0952	19.6814	161.358																	113.5	0.46196
					96.102	17.6585	165.029																	113.521	0.461993
					96.1023	18.3257	161.984																	113.542	0.462027
					96.1026	18.6236	159.088																	113.562	0.46206
					96.1029	18.8927	159.652																	113.583	0.462094
					96.1032	19.3542	161.742																	113.604	0.462127
					96.1035	19.4245	163.389																	113.625	0.46216
					96.1038	19.5304	164.838																	113.646	0.462193
					96.1041	19.7694	165.454																	113.667	0.462226
					96.1044	19.9779	165.648																	113.688	0.462258
					96.1047	20.1251	165.198																	113.708	0.462291
					96.105	20.0469	165.315																	113.729	0.462323
					96.1053	20.1051	164.755																	113.75	0.462356
					96.1056	20.0181	164.695																	113.771	0.462388
					96.1059	19.9524	164.788																	113.792	0.46242
					96.1062	19.7792	164.176																	113.812	0.462452
					96.1065	19.5924	163.54																	113.833	0.462484
					96.1068	19.1474	161.855																	113.854	0.462516
					96.1071	18.7347	159.407																	113.875	0.462547
					96.1074	18.6557	157.753																	113.896	0.462579
					96.1077	18.5175	155.823																	113.917	0.46261
					96.108	18.1557	153.915																	113.938	0.462642
					96.1082	18.0466	151.434																	113.958	0.462673
					96.1091	18.4538	150.145																	113.979	0.462704
					96.1094	18.8659	151.444																	114	0.462735
					96.1097	19.4317	150.888																	114.021	0.462766
					96.11	19.6184	149.59																	114.042	0.462796
					96.1103	19.5309	151.078																	114.062	0.462827
					96.1106	19.5656	151.278																	114.083	0.462857
					96.1109	19.5001	151.461																	114.104	0.462888
					96.1112	19.3693	149.832																	114.125	0.462918
					96.1115	19.2449	148.64																	114.146	0.462948
					96.1118	18.9026	148.224																	114.167	0.462978
					96.1121	18.6351	149.299																	114.188	0.463008
					96.1124	18.7788	151.417																	114.208	0.463038
					96.1127	18.9109	153.226																	114.229	0.463067
					96.113	19.0542	154.35																	114.25	0.463097
					96.1133	18.9986	156.086																	114.271	0.463126
					96.1136	19.0119	159.067																	114.292	0.463155
					96.2329	16.0057	167.948																	114.312	0.463184
					96.2335	17.2544	168.696																	114.333	0.463213
					96.2338	17.2804	168.209																	114.354	0.463242
					96.2341	17.2716	168.262																	114.375	0.463271
					96.2344	16.942	166.831																	114.396	0.4633
					96.2347	16.9953	166.361																	114.417	0.463328
					96.235	17.2091	164.413																	114.438	0.463357
					96.2353	17.3844	162.315																	114.458	0.463385
					96.2356	17.468	160.163																	114.479	0.463413
					96.2359	17.1935	157.645																	114.5	0.463441
					96.2362	17.1742	155.836																	114.521	0.463469
					96.2365	17.1296	153.403																	114.542	0.463497
					96.2368	17.3952	151.789																	114.562	0.463525
					96.2371	16.2831	153.431																	114.583	0.463552
					96.2373	16.0547	152.845																	114.604	0.46358
					96.2376	16.2031	152.976																	114.625	0.463607
					96.2379	15.9137	153.067																	114.646	0.463634
					96.2382	15.8258	153.994																	114.667	0.463661
					96.2385	15.8029	153.034																	114.688	0.463688
					96.2388	15.7484	153.287																	114.708	0.463715
					96.2391	15.7575	153.789																	114.729	0.463742
					96.2394	16.7856	149.864																	114.75	0.463769
					96.2397	16.8917	146.85																	114.771	0.463795
					96.24	17.0617	144.102																	114.792	0.463822
					96.2427	10.6812	160.156																	114.812	0.463848
					96.2465	16.9391	156.008																	114.833	0.463874
					96.2468	17.8992	148.797																	114.854	0.4639
					96.2471	18.4735	147.496																	114.875	0.463926
					96.2474	18.8256	148.08																	114.896	0.463952
					96.2477	18.8169	147.914																	114.917	0.463977
					96.248	18.7908	148.325																	114.938	0.464003
					96.2625	18.7821	166.905																	114.958	0.464028
					96.2631	18.2975	163.545																	114.979	0.464054
					96.2634	17.831	162.291																	115	0.464079
					96.2637	17.792	163.438																	115.021	0.464104
					96.264	17.9168	164.646																	115.042	0.464129
					96.2643	18.1642	166.321																	115.062	0.464154
					96.2646	18.2755	167.875																	115.083	0.464178
					96.2648	18.2552	169.172																	115.104	0.464203
					96.2651	18.3893	170.5																	115.125	0.464227
					96.2654	18.6609	171.878																	115.146	0.464252
					96.5656	19.9991	166.792																	115.167	0.464276
					96.5659	19.8895	166.999																	115.188	0.4643
					96.5662	19.872	167.218																	115.208	0.464324
					96.5665	19.7534	167.389																	115.229	0.464348
					96.5668	19.793	167.21																	115.25	0.464372
					96.5671	19.976	166.928																	115.271	0.464395
					96.5674	20.2524	167.154																	115.292	0.464419
					96.5677	20.6611	166.999																	115.312	0.464442
					96.568	20.9253	166.563																	115.333	0.464466
					96.5683	21.2188	166.049																	115.354	0.464489
					96.5686	21.4376	165.831																	115.375	0.464512
					96.5689	21.65	165.51																	115.396	0.464535
					96.5692	21.7986	165.441																	115.417	0.464557
					96.5695	21.6511	165.365																	115.438	0.46458
					96.5698	21.2499	165.113																	115.458	0.464603
					96.57	20.7342	165.446																	115.479	0.464625
					96.5703	20.1602	166.363																	115.5	0.464647
					96.5706	19.7283	167.119																	115.521	0.46467
					96.5709	19.2924	167.217																	115.542	0.464692
					96.5712	18.8285	167.703																	115.562	0.464714
					96.5715	18.4451	168.377																	115.583	0.464735
					96.5718	18.3264	168.678																	115.604	0.464757
					96.5721	18.3282	169.315																	115.625	0.464779
					96.5724	18.3633	169.107																	115.646	0.4648
					96.5727	18.5811	168.999																	115.667	0.464822
					96.573	18.3153	169.398																	115.688	0.464843
					96.5733	18.1381	170.126																	115.708	0.464864
					96.5736	17.9207	170.617																	115.729	0.464885
					96.5739	17.7822	170.428																	115.75	0.464906
					96.5742	17.6402	170.585																	115.771	0.464926
					96.5745	17.5593	170.095																	115.792	0.464947
					96.5748	17.5123	170.157																	115.812	0.464968
					96.5777	18.4737	168.745																	115.833	0.464988
					96.578	17.876	169.852																	115.854	0.465008
					96.5783	17.2338	171.426																	115.875	0.465028
					96.5786	17.064	172.764																	115.896	0.465048
					96.5789	16.8615	173.504																	115.917	0.465068
					96.5792	16.6534	173.842																	115.938	0.465088
					96.5795	16.2438	173.99																	115.958	0.465108
					96.5798	16.2623	172.526																	115.979	0.465127
					96.5801	16.6798	171.196																	116	0.465147
					96.5804	16.819	170.883																	116.021	0.465166
					96.5807	16.808	170.539																	116.042	0.465185
					96.581	16.6078	170.906																	116.062	0.465204
					96.5837	20.5018	169.472																	116.083	0.465223
					96.5839	20.5953	168.508																	116.104	0.465242
					96.5842	20.4841	168.928																	116.125	0.465261
					96.5845	20.328	169.053																	116.146	0.465279
					96.5848	20.3713	169.338																	116.167	0.465298
					96.5851	20.4768	169.776																	116.188	0.465316
					96.5854	20.372	170.622																	116.208	0.465334
					96.5857	20.3872	171.184																	116.229	0.465352
					96.586	20.3077	171.407																	116.25	0.46537
					96.5863	20.4849	171.425																	116.271	0.465388
					96.5866	20.5647	171.261																	116.292	0.465406
					96.5869	20.7317	171.08																	116.312	0.465423
					96.5872	20.9198	170.848																	116.333	0.465441
					96.5875	20.8948	170.26																	116.354	0.465458
					96.5878	21.0082	169.743																	116.375	0.465476
					96.5881	21.0552	169.507																	116.396	0.465493
					96.5884	21.1114	169.615																	116.417	0.46551
					96.5887	21.1021	170.248																	116.438	0.465527
					96.589	20.9782	170.888																	116.458	0.465543
					96.5893	20.8597	171.283																	116.479	0.46556
					96.5896	20.7791	171.803																	116.5	0.465576
					96.5899	20.7855	172.38																	116.521	0.465593
					96.5902	20.6646	172.953																	116.542	0.465609
					96.5905	20.4791	173.165																	116.562	0.465625
					96.5908	20.2496	173.766																	116.583	0.465641
					96.591	20.0553	174.005																	116.604	0.465657
					96.5913	19.9186	174.097																	116.625	0.465673
					96.5916	19.91	174.261																	116.646	0.465689
					96.5919	19.81	174.248																	116.667	0.465704
					96.5922	19.7393	174.198																	116.688	0.46572
					96.5925	19.8052	174.074																	116.708	0.465735
					96.5928	19.969	174.183																	116.729	0.46575
					96.5931	20.1263	174.155																	116.75	0.465765
					96.5934	20.2772	174.449																	116.771	0.46578
					96.5937	20.5406	174.838																	116.792	0.465795
					96.594	20.6687	175.221																	116.812	0.46581
					96.5943	20.8914	175.312																	116.833	0.465824
					96.5946	21.1018	175.213																	116.854	0.465839
					96.5949	21.3392	174.921																	116.875	0.465853
					96.5952	21.3159	174.719																	116.896	0.465867
					96.5955	21.0542	174.559																	116.917	0.465882
					96.5958	20.707	174.474																	116.938	0.465896
					96.5961	19.9813	175.28																	116.958	0.465909
					96.5964	19.5143	175.906																	116.979	0.465923
					96.5967	19.0227	176.412																	117	0.465937
					96.597	18.4318	176.86																	117.021	0.46595
					96.5973	17.9205	177.259																	117.042	0.465964
					96.6123	21.4417	160.345																	117.062	0.465977
					96.6126	21.7194	159.21																	117.083	0.46599
					96.6129	21.3592	159.334																	117.104	0.466003
					96.6132	21.1079	160.067																	117.125	0.466016
					96.6135	21.0627	160.538																	117.146	0.466029
					96.6138	21.1419	160.995																	117.167	0.466041
					96.6141	21.1665	161.99																	117.188	0.466054
					96.6144	21.0048	162.49																	117.208	0.466066
					96.7536	17.7888	159.604																	117.229	0.466079
					96.7539	17.7581	159.454																	117.25	0.466091
					96.7542	17.4935	159.383																	117.271	0.466103
					96.7545	17.1901	159.552																	117.292	0.466115
					96.7548	17.156	160.313																	117.312	0.466127
					96.7551	17.2201	161.024																	117.333	0.466138
					96.7554	17.7942	160.966																	117.354	0.46615
					96.7584	17.0842	170.591																	117.375	0.466161
					96.7587	16.6121	171.588																	117.396	0.466173
					96.7589	16.1418	171.911																	117.417	0.466184
					96.7592	16.0158	172.166																	117.438	0.466195
					96.7595	15.9544	172.847																	117.458	0.466206
					97.0657	16.2515	151.209																	117.479	0.466217
					97.066	16.2627	152.765																	117.5	0.466227
					97.0663	16.5133	151.684																	117.521	0.466238
					97.0666	16.4637	150.906																	117.542	0.466249
					97.0668	16.5466	149.908																	117.562	0.466259
					97.0787	16.8848	144.579																	117.583	0.466269
					97.079	17.0561	147.165																	117.604	0.466279
					97.0793	17.1121	148.851																	117.625	0.466289
					97.0796	17.1624	150.234																	117.646	0.466299
					97.0799	17.1495	151.738																	117.667	0.466309
					97.0802	17.1938	152.699																	117.688	0.466319
					97.0804	17.2328	154.138																	117.708	0.466328
					97.0807	17.2346	155.9																	117.729	0.466337
					97.081	17.1771	156.919																	117.75	0.466347
					97.0813	17.1804	157.155																	117.771	0.466356
					97.0816	17.162	157.644																	117.792	0.466365
					97.0819	17.0744	158.427																	117.812	0.466374
					97.0822	17.1747	158.426																	117.833	0.466383
					97.0834	17.3758	159.436																	117.854	0.466391
					97.0837	17.3849	160.791																	117.875	0.4664
					97.084	17.3931	161.302																	117.896	0.466408
					97.0843	17.5102	162.156																	117.917	0.466416
					97.0846	17.4275	163.168																	117.938	0.466425
					97.0849	17.3726	164.387																	117.958	0.466433
					97.0914	18.0387	160.071																	117.979	0.466441
					97.0917	18.0313	160.198																	118	0.466448
					97.092	18.1118	160.063																	118.021	0.466456
					97.0923	18.1053	160.07																	118.042	0.466464
					97.0985	15.6838	162.287																	118.062	0.466471
					97.1012	17.4628	154.369																	118.083	0.466479
					97.1014	18.0718	153.712																	118.104	0.466486
					97.1017	18.2662	152.868																	118.125	0.466493
					97.102	18.4038	151.562																	118.146	0.4665
					97.1023	18.5289	150.212																	118.167	0.466507
					97.1026	18.6017	149.806																	118.188	0.466513
					97.1029	18.6783	149.472																	118.208	0.46652
					97.1032	18.701	149.731																	118.229	0.466526
					97.1035	18.731	149.527																	118.25	0.466533
					97.1038	18.7264	149.071																	118.271	0.466539
					97.1041	18.7518	148.334																	118.292	0.466545
					97.1044	18.8292	148.538																	118.312	0.466551
					97.1047	18.8526	148.85																	118.333	0.466557
					97.105	18.8682	147.608																	118.354	0.466563
					97.1053	18.9748	146.536																	118.375	0.466568
					97.1056	18.9982	145.688																	118.396	0.466574
					97.1059	19.0299	144.995																	118.417	0.466579
					97.1062	18.9839	144.367																	118.438	0.466585
					97.1065	18.631	146.176																	118.458	0.46659
					97.1068	18.5731	147.334																	118.479	0.466595
					97.1071	18.4588	148.329																	118.5	0.4666
					97.1074	17.989	152.324																	118.521	0.466604
					97.1077	17.5658	155.778																	118.542	0.466609
					97.108	17.286	158.708																	118.562	0.466614
					97.1082	17.1876	161.566																	118.583	0.466618
					97.1085	17.2092	164.4																	118.604	0.466622
					97.1088	17.0485	165.727																	118.625	0.466627
					97.1091	16.9213	166.974																	118.646	0.466631
					97.1094	17.0671	167.631																	118.667	0.466635
					97.1097	16.921	170.566																	118.688	0.466638
					97.11	16.739	172.778																	118.708	0.466642
					97.1103	16.7771	171.033																	118.729	0.466646
					97.1106	16.6228	168.293																	118.75	0.466649
					97.1109	16.7199	164.684																	118.771	0.466652
					97.1112	17.0267	161.368																	118.792	0.466656
					97.1115	17.2979	158.527																	118.812	0.466659
					97.1118	17.4292	154.72																	118.833	0.466662
					97.1121	17.6471	152.411																	118.854	0.466665
					97.1124	17.7565	152.246																	118.875	0.466667
					97.1127	18.0887	150.881																	118.896	0.46667
					97.113	18.5547	150.329																	118.917	0.466672
					97.1133	18.9625	148.689																	118.938	0.466675
					97.1136	19.0851	147.736																	118.958	0.466677
					97.1139	19.101	146.84																	118.979	0.466679
					97.1142	19.0615	145.37																	119	0.466681
					97.1145	19.0488	142.713																	119.021	0.466683
					97.118	18.7003	140.757																	119.042	0.466685
					97.1183	18.6675	142.393																	119.062	0.466686
					97.1186	18.5084	144.306																	119.083	0.466688
					97.1189	18.4671	144.456																	119.104	0.466689
					97.1192	18.561	144.218																	119.125	0.466691
					97.1195	18.6065	143.694																	119.146	0.466692
					97.1198	18.6017	142.884																	119.167	0.466693
					97.1201	18.5451	141.031																	119.188	0.466694
					97.1204	18.4933	139.366																	119.208	0.466694
					97.2378	14.9023	165.585																	119.229	0.466695
					97.2381	14.9108	165.585																	119.25	0.466696
					97.2384	14.8288	165.391																	119.271	0.466696
					97.2387	14.9017	164.213																	119.292	0.466696
					97.239	14.8211	164.023																	119.312	0.466696
					97.2392	14.7908	164.235																	119.333	0.466697
					97.2395	14.8121	164.312																	119.354	0.466696
					97.2398	14.7643	164.785																	119.375	0.466696
					97.2401	14.6709	165.184																	119.396	0.466696
					97.2404	14.6145	165.514																	119.417	0.466696
					97.2407	14.8881	166.722																	119.438	0.466695
					97.241	15.1248	168.114																	119.458	0.466694
					97.2413	15.4831	168.441																	119.479	0.466694
					97.2416	15.6787	168.131																	119.5	0.466693
					97.2419	15.7828	167.49																	119.521	0.466692
					97.2422	15.9658	166.488																	119.542	0.46669
					97.2425	16.1216	166.287																	119.562	0.466689
					97.2428	16.4006	165.967																	119.583	0.466688
					97.2431	16.223	164.186																	119.604	0.466686
					97.2434	16.0832	163.967																	119.625	0.466685
					97.2437	16.1851	164.352																	119.646	0.466683
					97.244	16.1297	164.843																	119.667	0.466681
					97.2443	16.0355	165.053																	119.688	0.466679
					97.2446	16.1342	165.987																	119.708	0.466677
					97.2449	16.164	166.167																	119.729	0.466675
					97.2452	16.1497	166.546																	119.75	0.466672
					97.2455	16.2411	166.842																	119.771	0.46667
					97.2458	16.3248	166.747																	119.792	0.466667
					97.2461	16.1752	166.089																	119.812	0.466664
					97.2463	16.3031	165.988																	119.833	0.466662
					97.2466	16.6015	166.279																	119.854	0.466659
					97.2469	16.5598	165.518																	119.875	0.466655
					97.2472	16.6644	165.704																	119.896	0.466652
					97.2475	16.6923	165.638																	119.917	0.466649
					97.2478	17.001	166.03																	119.938	0.466645
					97.2481	17.2438	166.553																	119.958	0.466642
					97.2484	17.2835	167.052																	119.979	0.466638
					97.2487	17.3143	167.319																	120	0.466634
					97.249	17.3317	167.731																	120.021	0.46663
					97.2493	17.4	168.65																	120.042	0.466626
					97.2496	17.5994	168.78																	120.062	0.466622
					97.2499	17.7028	168.744																	120.083	0.466618
					97.2502	17.6584	168.577																	120.104	0.466613
					97.2505	17.4753	168.239																	120.125	0.466609
					97.2508	17.5434	167.97																	120.146	0.466604
					97.2511	17.5024	167.896																	120.167	0.466599
					97.2514	17.45	168.114																	120.188	0.466594
					97.2517	17.2855	167.879																	120.208	0.466589
					97.252	16.9894	167.722																	120.229	0.466584
					97.2523	16.7686	168.082																	120.25	0.466579
					97.2526	16.4949	168.413																	120.271	0.466574
					97.2529	16.3224	168.649																	120.292	0.466568
					97.2531	16.1593	168.772																	120.312	0.466562
					97.2534	15.9851	168.608																	120.333	0.466557
					97.2537	15.8156	168.053																	120.354	0.466551
					97.254	15.758	167.765																	120.375	0.466545
					97.2543	15.7175	167.823																	120.396	0.466539
					97.2546	15.688	167.424																	120.417	0.466532
					97.2549	15.6624	167.034																	120.438	0.466526
					97.2552	15.6139	167.223																	120.458	0.46652
					97.2555	15.5448	167.466																	120.479	0.466513
					97.2558	15.5059	167.38																	120.5	0.466506
					97.2561	15.5215	167.418																	120.521	0.466499
					97.2564	15.8092	167.417																	120.542	0.466492
					97.2567	16.2424	167.223																	120.562	0.466485
					97.257	16.7296	167.13																	120.583	0.466478
					97.2573	17.0723	166.341																	120.604	0.466471
					97.2576	17.1926	165.941																	120.625	0.466463
					97.2579	17.2736	165.397																	120.646	0.466456
					97.2582	17.3943	165.352																	120.667	0.466448
					97.2585	17.5279	165.456																	120.688	0.46644
					97.2588	17.4313	165.357																	120.708	0.466432
					97.2591	17.0327	164.736																	120.729	0.466424
					97.2594	16.6576	165.233																	120.75	0.466416
					97.2597	16.4593	166.061																	120.771	0.466408
					97.26	16.5741	166.154																	120.792	0.466399
					97.2602	16.8766	166.621																	120.812	0.466391
					97.2605	17.1294	166.81																	120.833	0.466382
					97.2608	17.2609	166.71																	120.854	0.466373
					97.2611	17.1647	166.681																	120.875	0.466364
					97.2614	17.262	167.049																	120.896	0.466355
					97.2617	17.4321	167.066																	120.917	0.466346
					97.262	17.5258	167.02																	120.938	0.466337
					97.2623	17.5075	166.671																	120.958	0.466328
					97.2626	17.3823	166.665																	120.979	0.466318
					97.2629	17.3353	167.438																	121	0.466308
					97.2632	17.3263	168.046																	121.021	0.466299
					97.2635	17.3062	172.247																	121.042	0.466289
					97.5628	17.4746	152.695																	121.062	0.466279
					97.5631	17.3909	153.915																	121.083	0.466269
					97.5702	16.9842	153.124																	121.104	0.466258
					97.5705	17.0726	151.008																	121.125	0.466248
					97.5708	17.0774	150.961																	121.146	0.466237
					97.5711	17.0954	151.136																	121.167	0.466227
					97.5714	16.9851	151.662																	121.188	0.466216
					97.5717	16.8716	152.383																	121.208	0.466205
					97.572	16.8564	153.319																	121.229	0.466194
					97.6107	16.9941	158.44																	121.25	0.466183
					97.611	17.4993	156.666																	121.271	0.466172
					97.6113	17.9696	155.527																	121.292	0.466161
					97.6116	18.2907	153.276																	121.312	0.466149
					97.6119	18.2476	152.074																	121.333	0.466138
					97.6122	18.0136	150.786																	121.354	0.466126
					97.6125	17.9767	148.912																	121.375	0.466114
					97.6128	17.931	148.453																	121.396	0.466102
					97.6131	17.6589	148.094																	121.417	0.46609
					97.6134	17.5673	147.147																	121.438	0.466078
					97.6137	17.3269	145.339																	121.458	0.466066
					97.6139	17.1322	143.77																	121.479	0.466053
					97.6142	16.9003	142.636																	121.5	0.466041
					97.6145	16.8065	141.666																	121.521	0.466028
					97.6148	16.5976	140.54																	121.542	0.466015
					97.619	16.0405	139.944																	121.562	0.466002
					97.6193	16.0162	140.78																	121.583	0.465989
					97.6196	15.9428	141.732																	121.604	0.465976
					97.6199	15.9296	142.075																	121.625	0.465963
					97.6202	15.887	142.309																	121.646	0.46595
					97.6205	15.8437	142.502																	121.667	0.465936
					97.6207	15.7803	142.519																	121.688	0.465922
					97.621	15.7022	142.593																	121.708	0.465909
					97.6213	15.6654	143.526																	121.729	0.465895
					97.6216	15.6579	143.914																	121.75	0.465881
					97.6219	15.6751	144.487																	121.771	0.465867
					97.6222	15.6509	145.587																	121.792	0.465852
					97.6225	15.664	146.493																	121.812	0.465838
					97.6228	15.6439	147.424																	121.833	0.465824
					97.6231	15.7309	148.334																	121.854	0.465809
					97.7412	14.0499	145.386																	121.875	0.465794
					97.7415	14.1583	144.774																	121.896	0.465779
					97.7432	14.6782	136.452																	121.917	0.465764
					97.7435	15.204	133.247																	121.938	0.465749
					97.7438	15.4658	130.85																	121.958	0.465734
					97.7441	15.808	128.541																	121.979	0.465719
					97.7444	15.9237	126.621																	122	0.465703
					97.7447	15.9769	125.866																	122.021	0.465688
					97.745	15.9002	124.599																	122.042	0.465672
					97.7453	15.9171	122.751																	122.062	0.465656
					97.7456	15.8758	121.893																	122.083	0.46564
					97.7459	15.4039	124.209																	122.104	0.465624
					97.7462	15.4844	125.897																	122.125	0.465608
					97.7465	15.591	126.988																	122.146	0.465592
					97.7468	15.9363	126.9																	122.167	0.465576
					97.7471	16.5054	126.691																	122.188	0.465559
					97.7474	17.068	127.708																	122.208	0.465542
					97.7477	17.6327	128.878																	122.229	0.465526
					97.748	18.2035	130.274																	122.25	0.465509
					97.7483	18.9598	128.62																	122.271	0.465492
					97.7486	19.3323	128.44																	122.292	0.465475
					97.7489	19.5757	128.426																	122.312	0.465457
					97.7492	19.6809	129.801																	122.333	0.46544
					97.7494	19.6164	131.187																	122.354	0.465422
					97.7497	19.4528	132.438																	122.375	0.465405
					97.75	19.3474	133.069																	122.396	0.465387
					97.7959	10.0829	99.3138																	122.417	0.465369
					97.7997	12.6943	106.071																	122.438	0.465351
					97.8	12.8854	105.326																	122.458	0.465333
					97.8003	12.9873	103.986																	122.479	0.465315
					98.6215	25.0409	35.1948																	122.5	0.465297
					98.6218	25.0545	34.8775																	122.521	0.465278
					98.6221	25.1121	34.8066																	122.542	0.46526
					98.6224	25.1506	34.1872																	122.562	0.465241
					98.6227	25.1374	34.0475																	122.583	0.465222
					98.623	25.1505	34.9118																	122.604	0.465203
					98.6232	25.2524	35.6649																	122.625	0.465184
					98.6235	25.3309	36.3317																	122.646	0.465165
					98.6238	25.3694	37.0107																	122.667	0.465146
					98.6241	25.3376	36.6536																	122.688	0.465126
					98.6244	25.2553	36.2845																	122.708	0.465107
					98.6247	25.3012	36.7105																	122.729	0.465087
					98.625	25.3126	36.4104																	122.75	0.465067
					98.6253	25.2704	35.4041																	122.771	0.465047
					98.6256	25.2259	34.6552																	122.792	0.465027
					98.6259	25.2506	33.964																	122.812	0.465007
					98.6262	25.3012	33.3362																	122.833	0.464987
					98.6265	25.3619	32.8001																	122.854	0.464966
					98.6268	25.3422	31.7641																	122.875	0.464946
					98.6271	25.3842	30.2604																	122.896	0.464925
					98.6274	25.467	29.7536																	122.917	0.464905
					98.6277	25.5048	29.1754																	122.938	0.464884
					98.628	25.4402	28.5337																	122.958	0.464863
					99.1086	31.2619	34.2172																	122.979	0.464842
					99.1113	35.0201	32.4705																	123	0.46482
					99.1116	34.5331	33.1993																	123.021	0.464799
					99.1119	33.4802	34.1536																	123.042	0.464777
					99.1122	32.8539	34.7124																	123.062	0.464756
					99.1124	32.2593	35.2592																	123.083	0.464734
					99.1127	32.1663	35.8649																	123.104	0.464712
					99.113	32.0751	36.2923																	123.125	0.46469
					99.1133	32.1833	37.0144																	123.146	0.464668
					99.1136	32.1631	37.5252																	123.167	0.464646
					99.1139	32.505	37.3851																	123.188	0.464624
					99.1142	33.4244	36.8115																	123.208	0.464601
					99.1145	33.8027	36.0894																	123.229	0.464579
					99.1148	34.1609	35.6406																	123.25	0.464556
					99.1151	34.1558	35.0771																	123.271	0.464533
					99.1154	34.1559	34.9109																	123.292	0.46451
					99.1157	33.7446	34.2692																	123.312	0.464487
					99.116	33.4893	34.2785																	123.333	0.464464
					99.1163	32.6863	33.5224																	123.354	0.464441
					99.1166	31.8473	32.9007																	123.375	0.464418
					99.1169	31.3297	32.6506																	123.396	0.464394
					99.1172	31.2738	32.6404																	123.417	0.46437
					99.1175	31.1235	32.479																	123.438	0.464347
					99.1178	31.0308	31.9867																	123.458	0.464323
					99.1181	31.3414	32.0661																	123.479	0.464299
					99.1184	31.6295	32.0653																	123.5	0.464275
					99.1187	32.5165	33.4795																	123.521	0.46425
					99.119	33.2473	35.3832																	123.542	0.464226
					99.1192	32.1102	36.6471																	123.562	0.464202
					99.1219	31.2046	35.1971																	123.583	0.464177
					99.1222	32.1916	34.3301																	123.604	0.464152
[truncated: 317,674+ more rows]

## Sheet: Figure7
PSD Lomb-Scargle Analysis
Frequency (Day^-1)	PSD (Occurrence Rate^2/Day^-1)
0.000166667	196.248			Mercury's orbital frequency (Day^-1)	0.0113636
0.000333333	510.64
0.0005	1722.74
0.000666667	2354.77
0.000833333	2537.48
0.001	2151.17
0.00116667	926.15
0.00133333	213.793
0.0015	632.629
0.00166667	1944.91
0.00183333	2898.99
0.002	2647.65
0.00216667	1554.62
0.00233333	470.841
0.0025	77.9229
0.00266667	196.997
0.00283333	338.545
0.003	248.726
0.00316667	157.735
0.00333333	266.542
0.0035	517.891
0.00366667	607.288
0.00383333	430.44
0.004	251.122
0.00416667	392.054
0.00433333	1004.12
0.0045	1739.75
0.00466667	2082.96
0.00483333	1823.63
0.005	1112.68
0.00516667	429.784
0.00533333	72.7763
0.0055	7.80411
0.00566667	68.0537
0.00583333	124.572
0.006	169.844
0.00616667	245.679
0.00633333	398.655
0.0065	661.254
0.00666667	978.973
0.00683333	1113.03
0.007	852.059
0.00716667	382.094
0.00733333	70.4292
0.0075	74.879
0.00766667	188.252
0.00783333	148.783
0.008	37.3243
0.00816667	86.5159
0.00833333	211.876
0.0085	160.32
0.00866667	55.2992
0.00883333	368.791
0.009	1103.22
0.00916667	1559.56
0.00933333	1212.97
0.0095	438.317
0.00966667	47.4491
0.00983333	167.172
0.01	298.547
0.0101667	188.721
0.0103333	53.4802
0.0105	22.6612
0.0106667	165.249
0.0108333	1154.47
0.011	3848.04
0.0111667	7620.2
0.0113333	9877.34
0.0115	8635.7
0.0116667	4847.33
0.0118333	1334.62
0.012	22.0506
0.0121667	340.409
0.0123333	747.334
0.0125	662.19
0.0126667	438.679
0.0128333	348.359
0.013	263.266
0.0131667	191.969
0.0133333	295.874
0.0135	506.437
0.0136667	573.293
0.0138333	421.789
0.014	243.586
0.0141667	172.6
0.0143333	138.717
0.0145	117.755
0.0146667	175.791
0.0148333	331.255
0.015	538.304
0.0151667	836.843
0.0153333	1289.39
0.0155	1802.22
0.0156667	2152.9
0.0158333	2148.27
0.016	1843.78
0.0161667	1481.05
0.0163333	1142.54
0.0165	762.696
0.0166667	367.922
0.0168333	114.648
0.017	179.299
0.0171667	596.624
0.0173333	1093.13
0.0175	1286.16
0.0176667	1062.77
0.0178333	643.464
0.018	382.313
0.0181667	388.927
0.0183333	489.33
0.0185	551.878
0.0186667	558.459
0.0188333	463.137
0.019	250.976
0.0191667	60.5748
0.0193333	133.204
0.0195	510.933
0.0196667	969.144
0.0198333	1321.85
0.02	1631.47
0.0201667	1936.73
0.0203333	2010.55
0.0205	1677.88
0.0206667	1027.08
0.0208333	374.511
0.021	45.8063
0.0211667	71.9422
0.0213333	244.325
0.0215	350.294
0.0216667	309.75
0.0218333	206.482
0.022	150.076
0.0221667	158.788
0.0223333	176.565
0.0225	149.822
0.0226667	98.3392
0.0228333	97.8092
0.023	199.746
0.0231667	403.306
0.0233333	645.817
0.0235	769.068
0.0236667	630.165
0.0238333	312.544
0.024	65.3881
0.0241667	64.1407
0.0243333	236.406
0.0245	343.347
0.0246667	262.086
0.0248333	98.8952
0.025	6.61985
0.0251667	21.9235
0.0253333	115.341
0.0255	302.85
0.0256667	630.625
0.0258333	1017.49
0.026	1276
0.0261667	1281.76
0.0263333	1082.71
0.0265	854.366
0.0266667	735.885
0.0268333	790.008
0.027	1004.01
0.0271667	1269.06
0.0273333	1374.48
0.0275	1124.74
0.0276667	602.318
0.0278333	153.973
0.028	7.04022
0.0281667	90.916
0.0283333	229.219
0.0285	380.034
0.0286667	580.406
0.0288333	782.168
0.029	768.457
0.0291667	512.181
0.0293333	216.642
0.0295	42.1278
0.0296667	3.93117
0.0298333	22.7537
0.03	116.741
0.0301667	373.009
0.0303333	763.043
0.0305	993.806
0.0306667	726.082
0.0308333	252.577
0.031	137.65
0.0311667	720.498
0.0313333	1553.06
0.0315	1782.99
0.0316667	1355.35
0.0318333	603.361
0.032	250.687
0.0321667	405.01
0.0323333	395.957
0.0325	139.809
0.0326667	187.231
0.0328333	1074.8
0.033	2504.42
0.0331667	2846.72
0.0333333	2209.24
